# Supplementary material for: Allele-specific disparity in breast cancer
Source: BMC Med Genomics. 2011 Dec 21;4:85. doi: 10.1186/1755-8794-4-85 (PMC3337547; doi:10.1186/1755-8794-4-85)
Supplement: Additional file 3 — Table S1 - Loci with highest level of allelic disparity. This supplementary table contains 13,198 loci that show allelic disparity. The column of "SNP information" includes loci, gene, chromosome, cytogenetic band, stem cells and top 176 loci distinguished by IPA. The columns for "Blood" show the numbers of major allele (BB), heterozygous, minor allele (AA), percentage of heterozygous, total number of samples, minor allele frequency (MAF), and results of HWE chi-square test. The column of "Tumour" contains percentage of heterozygous with disparity obtained by eq. (4), percent of allele-specific disparity by eq. (5), preferential allele, score, number of samples shifted toward major allele and its percentage by eq. (3), and number of samples shifted toward minor allele and its percentage by eq.(2). [file 1755-8794-4-85-S3.XLS]

## Sheet: SupplementrayTable1
Additional file 3, Table S1. Loci with highest level of allelic disparity
Given is information on annotation and chromsomal location together with genotype distribution of the given SNP in tumour and blood in the studied material.
§ Genes denoted 1 are indicated to be stem cell genes by REFERENCE TO PUBLICATION
~176 SNPs with high level of disparity
*Based on genotype distribution in our dataset
^Given one degree if freedom a value above 3,841 indicates a SNP not in HWE
SNP information							In Blood									In Tumour
Annotation rs	Annotation Gene	Chr	Cytogenetic Band	SNP Positions	Stem Cell Genes§	Top 176 SNPs~	# Homozygous (maj/maj)	# of heterozygous (n(tABj))	# Homozygous (min/min)	%heterozygous	Total # of samples	MAF	Major Allele*	Minor Allele*	HWE chi-square test^	% of Heterozygotes with disparity (r(tABj)	Percent allele specific disparity (∆j)	Preferential allele	Score	# of samples shifted towards maj/maj (n(tAAj))	% shift towards maj/maj (r(tAAj)	# of samples shifted towards min/min (n(tBBj))	% of shift towards min/min (r(tBBj)
rs10012412	STK32B	4	4p16.2	5380120	1	yes	109	2	1	1.78571	112	0.0178571	A	C	26.9911	50	100	C	100	0	0	1	100
rs10103355	ASAH1	8	8p22	17963214	1	yes	109	2	1	1.78571	112	0.0178571	G	A	26.9911	50	100	G	100	1	100	0	0
rs10134270	VRK1	14	14q32.2	96841187	0	yes	103	8	1	7.14286	112	0.0446429	A	C	2.96175	62.5	60	C	75	1	20	4	80
rs1041242	MYCBP2	13	13q22.3	76666173	0	yes	83	28	1	25	112	0.133929	A	G	0.675537	50	-71.4286	A	83.3333	12	85.7143	2	14.2857
rs10496568	CLASP1	2	2q14.2	121897370	0	yes	101	10	1	8.92857	112	0.0535714	C	A	1.5993	70	-71.4286	A	83.3333	1	14.2857	6	85.7143
rs10513898	TXNL1	18	18q21.2	52435480	0	yes	102	9	1	8.03571	112	0.0491071	T	A	2.18157	55.5556	-100	A	100	0	0	5	100
rs1051820	SLC43A2	17	17p13.3	1424811	0	yes	82	29	1	25.8929	112	0.138393	C	A	0.823407	51.7241	60	C	75	12	80	3	20
rs10803619	APG16L	2	2q37.1	233985876	0	yes	94	17	1	15.1786	112	0.0848214	G	A	0.055878	58.8235	-60	A	75	2	20	8	80
rs10885804	GHITM	10	10q23.1	84867813	0	yes	96	14	2	12.5	112	0.0803571	C	A	2.6652	50	100	C	100	7	100	0	0
rs10892428	PVRL1	11	11q23.3	119042142	0	yes	100	11	1	9.82143	112	0.0580357	G	A	1.15871	81.8182	100	G	100	9	100	0	0
rs10895372	MMP13	11	11q22.2	102324784	0	yes	93	14	5	12.5	112	0.107143	A	G	13.4599	57.1429	75	G	85.7143	1	12.5	7	87.5
rs10918737	MK2S4	1	1q24.2	164371513	0	yes	75	33	4	29.4643	112	0.183036	G	A	0.024513	75.7576	60	G	75	20	80	5	20
rs10919563	PTPRC	1	1q31.3	195432099	0	yes	90	21	1	18.75	112	0.102679	G	A	0.034383	52.381	-63.6364	A	77.7778	2	18.1818	9	81.8182
rs10956118	MGC21654	8	8q24.13	124184327	0	yes	84	25	3	22.3214	112	0.138393	A	G	0.458963	68	64.7059	G	78.5714	3	17.6471	14	82.3529
rs10956563	ADCY8	8	8q24.22	132032713	1	yes	92	17	3	15.1786	112	0.102679	G	C	3.48085	58.8235	-60	C	75	2	20	8	80
rs11058793	KIAA1906	12	12q24.32	125754644	0	yes	101	10	1	8.92857	112	0.0535714	G	A	1.5993	50	100	G	100	5	100	0	0
rs11574806	FKBP8	19	19p13.11	18513521	0	yes	109	2	1	1.78571	112	0.0178571	G	A	26.9911	50	-100	A	100	0	0	1	100
rs1159148	RTN4IP1	6	6q21	107073878	0	yes	67	40	5	35.7143	112	0.223214	A	C	0.100029	57.5	-65.2174	A	78.9474	19	82.6087	4	17.3913
rs11641548	BANP	16	16q24.2	86596948	0	yes	47	45	20	40.1786	112	0.379464	A	C	2.41518	62.2222	64.2857	C	78.2609	5	17.8571	23	82.1429
rs1176739	HTR3B	11	11q23.2	113313027	0	yes	103	8	1	7.14286	112	0.0446429	G	C	2.96175	62.5	-60	C	75	1	20	4	80
rs11791408	SAMD6	9	9q22.33	98577362	0	yes	103	8	1	7.14286	112	0.0446429	C	A	2.96175	50	100	C	100	4	100	0	0
rs11899232	EPC2	2	2q23.1	149479136	0	yes	102	9	1	8.03571	112	0.0491071	A	C	2.18157	55.5556	60	C	75	1	20	4	80
rs11923128	LOC152185	3	3q13.2	114645389	0	yes	101	10	1	8.92857	112	0.0535714	A	C	1.5993	50	-100	A	100	5	100	0	0
rs11923992	MRPL3	3	3q21.3	132673467	0	yes	106	4	2	3.57143	112	0.0357143	G	A	25.9643	50	100	G	100	2	100	0	0
rs11942806	NDST4	4	4q26	116969713	0	yes	76	34	2	30.3571	112	0.169643	G	A	0.673265	50	76.4706	G	86.6667	15	88.2353	2	11.7647
rs11986544	TSPYL5	8	8q22.1	98360823	0	yes	105	6	1	5.35714	112	0.0357143	A	G	5.53086	50	-100	A	100	3	100	0	0
rs12415162	CUBN	10	10p13	17166919	0	yes	103	8	1	7.14286	112	0.0446429	C	G	2.96175	50	-100	C	100	4	100	0	0
rs12450778	MLLT6	17	17q12	34067995	0	yes	102	8	1	7.20721	111	0.045045	G	A	2.92259	50	-100	A	100	0	0	4	100
rs12599209	FLJ45530	16	16q24.2	87163569	0	yes	87	23	2	20.5357	112	0.120536	A	C	0.110406	52.1739	-66.6667	A	80	10	83.3333	2	16.6667
rs1288373	SLC1A7	1	1p32.3	53291423	0	yes	103	8	1	7.14286	112	0.0446429	A	G	2.96175	50	100	G	100	0	0	4	100
rs1324780	EDNRB	13	13q22.3	77612741	0	yes	60	60	23	53.5714	112	0.473214	C	A	0.621833	50	-60	A	75	24	80	6	20
rs13414513	CLASP1	2	2q14.2	121835895	0	yes	101	10	1	8.92857	112	0.0535714	G	A	1.5993	50	-60	A	75	1	20	4	80
rs136828	CACNA1I	22	22q13.1	38370577	0	yes	65	30	5	30	100	0.2	A	G	0.390625	53.3333	-62.5	A	76.9231	13	81.25	3	18.75
rs1373044	AGA	4	4q34.3	180224521	0	yes	109	2	1	1.78571	112	0.0178571	A	G	26.9911	100	-100	A	100	2	100	0	0
rs1388754	GPR156	3	3q13.33	121449053	0	yes	101	9	2	8.03571	112	0.0580357	G	A	7.86747	55.5556	-60	A	75	1	20	4	80
rs1414334	HTR2C	X	Xq23	113961124	1	yes	79	3	3	2.67857	112	0.28125	C	G	97.651	100	-100	C	100	3	100	0	0
rs1431670	FLJ23790	8	8q24.13	124924901	0	yes	71	36	5	32.1429	112	0.205357	A	G	0.025687	55.5556	-60	A	75	16	80	4	20
rs1448355	FLJ45436	11	11q25	130791895	0	yes	53	53	20	47.3214	112	0.415179	A	G	0.072984	58.4906	-67.7419	A	80.7692	26	83.871	5	16.129
rs1539810	EPB41L3	18	18p11.31	5669224	0	yes	87	24	1	21.4286	112	0.116071	G	A	0.21969	54.1667	69.2308	G	81.8182	11	84.6154	2	15.3846
rs1558264	FLJ45831	17	17p12	14618990	0	yes	56	43	13	38.3929	112	0.308036	A	G	1.10643	60.4651	61.5385	G	76.1905	5	19.2308	21	80.7692
rs1562322	LOC51255	2	2p11.2	85733614	0	yes	109	2	1	1.78571	112	0.0178571	G	A	26.9911	50	100	G	100	1	100	0	0
rs1569116	PPP1R9B	17	17q21.33	45571943	0	yes	78	28	6	25	112	0.178571	G	A	2.44749	50	71.4286	G	83.3333	12	85.7143	2	14.2857
rs1669870	MYO5A	15	15q21.2	50468066	0	yes	109	2	1	1.78571	112	0.0178571	A	C	26.9911	50	100	C	100	0	0	1	100
rs1805446	DERL2	17	17p13.2	5317182	0	yes	91	19	2	16.9643	112	0.102679	A	G	0.705834	52.6316	60	G	75	2	20	8	80
rs1895723	ETS1	11	11q24.2	127320617	0	yes	90	19	3	16.9643	112	0.111607	G	A	2.33932	52.6316	-60	A	75	2	20	8	80
rs193568	ST7	7	7q31.2	116406735	0	yes	108	3	1	2.67857	112	0.0223214	A	G	16.7136	66.6667	-100	A	100	2	100	0	0
rs193569	ST7	7	7q31.2	116409108	0	yes	108	3	1	2.67857	112	0.0223214	C	A	16.7136	66.6667	100	C	100	2	100	0	0
rs1942493	TYR	11	11q14.3	88560323	0	yes	91	19	2	16.9643	112	0.102679	G	A	0.705834	63.1579	-66.6667	A	80	2	16.6667	10	83.3333
rs195420	RNF8	6	6p21.2	37429785	0	yes	100	11	1	9.82143	112	0.0580357	C	G	1.15871	54.5455	100	G	100	0	0	6	100
rs1995426	MCCC1	3	3q27.1	184274897	0	yes	95	16	1	14.2857	112	0.0803571	A	G	0.125251	62.5	60	G	75	2	20	8	80
rs2044578	KLF15	3	3q21.2	127472482	0	yes	102	8	2	7.14286	112	0.0535714	A	T	9.78632	50	100	T	100	0	0	4	100
rs2044727	HNT	11	11q25	131644201	0	yes	63	43	6	38.3929	112	0.245536	C	A	0.147224	58.1395	-68	A	80.9524	4	16	21	84
rs2071743	MCM5	22	22q12.3	34141811	1	yes	101	10	1	8.92857	112	0.0535714	G	A	1.5993	50	-60	A	75	1	20	4	80
rs2078044	YPEL5	2	2p23.1	30222450	0	yes	107	4	1	3.57143	112	0.0267857	A	G	11.1121	50	-100	A	100	2	100	0	0
rs2160481	KIAA1005	16	16q12.2	52441614	0	yes	68	41	3	36.6071	112	0.209821	A	G	1.2109	56.0976	73.913	G	85	3	13.0435	20	86.9565
rs2238019	CACNA1C	12	12p13.33	2054107	0	yes	65	34	13	30.3571	112	0.267857	A	G	5.72133	52.9412	66.6667	G	80	3	16.6667	15	83.3333
rs2240520	DNAH9	17	17p12	11716199	0	yes	98	13	1	11.6071	112	0.0669643	A	C	0.566699	53.8462	71.4286	C	83.3333	1	14.2857	6	85.7143
rs2253273	RYR2	1	1q43	234037838	0	yes	102	9	1	8.03571	112	0.0491071	G	A	2.18157	66.6667	66.6667	G	80	5	83.3333	1	16.6667
rs2271246	TMEM38B	9	9q31.2	105547405	0	yes	100	11	1	9.82143	112	0.0580357	C	G	1.15871	54.5455	66.6667	G	80	1	16.6667	5	83.3333
rs2272629	PADI3	1	1p36.13	17338622	0	yes	101	8	3	7.14286	112	0.0625	G	A	17.0768	50	100	G	100	4	100	0	0
rs2274623	NPHS2	1	1q25.2	176251765	1	yes	77	30	5	26.7857	112	0.178571	G	A	0.846881	50	60	G	75	12	80	3	20
rs2281388	HLA-DPB1	6	6p21.32	33168096	0	yes	109	2	1	1.78571	112	0.0178571	G	A	26.9911	50	-100	A	100	0	0	1	100
rs2289443	MTHFD2L	4	4q13.3	75388744	0	yes	103	8	1	7.14286	112	0.0446429	A	G	2.96175	62.5	-60	A	75	4	80	1	20
rs2294969	KIAA1043	22	22q12.1	26816705	0	yes	109	2	1	1.78571	112	0.0178571	C	G	26.9911	100	-100	C	100	2	100	0	0
rs2301620	DNAH3	16	16p12.3	20867419	0	yes	105	6	1	5.35714	112	0.0357143	G	A	5.53086	66.6667	100	G	100	4	100	0	0
rs231092	CDH11	16	16q21	63337858	1	yes	78	33	1	29.4643	112	0.15625	A	G	1.54526	54.5455	66.6667	G	80	3	16.6667	15	83.3333
rs2336573	8D6A	19	19p13.2	8273709	0	yes	109	2	1	1.78571	112	0.0178571	G	A	26.9911	50	-100	A	100	0	0	1	100
rs2363568	SPAG6	10	10p12.2	22719575	1	yes	109	2	1	1.78571	112	0.0178571	A	G	26.9911	50	-100	A	100	1	100	0	0
rs2377256	EHHADH	3	3q27.2	186224958	0	yes	107	4	1	3.57143	112	0.0267857	A	G	11.1121	100	100	G	100	0	0	4	100
rs2427284	LAMA5	20	20q13.33	60333876	0	yes	93	18	1	16.0714	112	0.0892857	G	A	0.015502	55.5556	80	G	88.8889	9	90	1	10
rs2457376	ZW10	11	11q23.2	113133114	0	yes	101	10	1	8.92857	112	0.0535714	G	A	1.5993	50	100	G	100	5	100	0	0
rs2493263	PRDM16	1	1p36.32	3377772	0	yes	90	20	2	17.8571	112	0.107143	G	A	0.497778	55	63.6364	G	77.7778	9	81.8182	2	18.1818
rs2599508	UNQ9217	5	5q14.1	79817856	0	yes	90	21	1	18.75	112	0.102679	G	C	0.034383	52.381	-63.6364	C	77.7778	2	18.1818	9	81.8182
rs2638037	APG3L	3	3q13.2	113735080	0	yes	99	12	1	10.7143	112	0.0625	A	G	0.822857	50	-66.6667	A	80	5	83.3333	1	16.6667
rs26942	PRICKLE2	3	3p14.1	64120953	0	yes	79	31	2	27.6786	112	0.15625	A	T	0.277045	51.6129	-62.5	A	76.9231	13	81.25	3	18.75
rs2765696	PFKP	10	10p15.3	2436530	0	yes	105	6	1	5.35714	112	0.0357143	C	G	5.53086	83.3333	60	G	75	1	20	4	80
rs2801938	TTF2	1	1p13.1	117335072	1	yes	98	12	2	10.7143	112	0.0714286	G	C	4.14201	58.3333	100	G	100	7	100	0	0
rs2852835	BRCC2	11	11q24.1	121385148	0	yes	92	19	1	16.9643	112	0.09375	G	A	0.000302	52.6316	-60	A	75	2	20	8	80
rs2925201	LRRK1	15	15q26.3	99425036	0	yes	100	11	1	9.82143	112	0.0580357	G	A	1.15871	54.5455	66.6667	G	80	5	83.3333	1	16.6667
rs302660	RAB38	11	11q14.2	87525096	1	yes	65	42	5	37.5	112	0.232143	A	G	0.301433	52.381	-63.6364	A	77.7778	18	81.8182	4	18.1818
rs325349	CDH9	5	5p14.1	27446547	0	yes	99	12	1	10.7143	112	0.0625	A	G	0.822857	91.6667	-100	A	100	11	100	0	0
rs361818	PEX26	22	22q11.21	16944707	0	yes	98	13	1	11.6071	112	0.0669643	A	G	0.566699	53.8462	71.4286	G	83.3333	1	14.2857	6	85.7143
rs3738904	TNRC15	2	2q37.1	233547598	0	yes	101	9	2	8.03571	112	0.0580357	G	A	7.86747	88.8889	75	G	85.7143	7	87.5	1	12.5
rs3744353	CACNB1	17	17q12	34587769	1	yes	103	8	1	7.14286	112	0.0446429	G	A	2.96175	62.5	60	G	75	4	80	1	20
rs3744503	FAM20A	17	17q24.2	64107327	0	yes	54	44	14	39.2857	112	0.321429	G	A	1.10694	50	63.6364	G	77.7778	18	81.8182	4	18.1818
rs3750227	PRDM14	8	8q13.3	71141244	1	yes	104	7	1	6.25	112	0.0401786	G	A	4.02892	71.4286	-60	A	75	1	20	4	80
rs3769419	STK39	2	2q24.3	168748158	0	yes	110	1	1	0.892857	112	0.0133929	A	G	49.1044	100	100	G	100	0	0	1	100
rs3775525	BMP2K	4	4q21.21	80057114	0	yes	104	6	2	5.35714	112	0.0446429	A	G	15.4959	50	100	G	100	0	0	3	100
rs3791624	HDAC4	2	2q37.3	239892194	0	yes	101	10	1	8.92857	112	0.0535714	G	A	1.5993	50	-60	A	75	1	20	4	80
rs3824271	CSMD1	8	8p23.2	2952651	1	yes	77	34	1	30.3571	112	0.160714	G	A	1.75828	50	64.7059	G	78.5714	14	82.3529	3	17.6471
rs38883	ST7	7	7q31.2	116422108	0	yes	108	3	1	2.67857	112	0.0223214	A	G	16.7136	66.6667	-100	A	100	2	100	0	0
rs38885	ST7	7	7q31.2	116424356	0	yes	108	3	1	2.67857	112	0.0223214	C	G	16.7136	100	-100	C	100	3	100	0	0
rs4076107	BCOR	X	Xp11.4	39696224	0	yes	92	19	1	16.9643	112	0.09375	G	A	0.000302	52.6316	60	G	75	8	80	2	20
rs4252121	PLG	6	6q26	161114045	0	yes	109	2	1	1.78571	112	0.0178571	A	G	26.9911	100	100	G	100	0	0	2	100
rs4262716	NGL-1	11	11p12	40877790	0	yes	97	14	1	12.5	112	0.0714286	A	G	0.372781	50	-71.4286	A	83.3333	6	85.7143	1	14.2857
rs4264	TFPI2	7	7q21.3	93160728	0	yes	107	4	1	3.57143	112	0.0267857	G	A	11.1121	50	-100	A	100	0	0	2	100
rs4301626	LOC343413	1	1q23.2	156598443	0	yes	101	10	1	8.92857	112	0.0535714	A	G	1.5993	70	71.4286	G	83.3333	1	14.2857	6	85.7143
rs4405354	IGSF4	11	11q23.3	114647823	0	yes	53	39	20	34.8214	112	0.352679	C	G	6.31025	51.2821	-60	C	75	16	80	4	20
rs4528343	FLJ40224	11	11q24.2	126521195	0	yes	100	10	2	8.92857	112	0.0625	G	A	6.34921	50	60	G	75	4	80	1	20
rs4572747	EHHADH	3	3q27.2	186183058	0	yes	107	4	1	3.57143	112	0.0267857	C	A	11.1121	50	-100	A	100	0	0	2	100
rs4620362	MTAP	9	9p21.3	21701788	0	yes	47	47	28	41.9643	112	0.459821	C	A	2.69982	55.3191	61.5385	C	76.1905	5	19.2308	21	80.7692
rs4654010	NVL	1	1q42.12	220739955	1	yes	95	13	4	11.6071	112	0.09375	A	G	11.2486	53.8462	71.4286	G	83.3333	1	14.2857	6	85.7143
rs4654017	NVL	1	1q42.12	220780029	1	yes	101	10	1	8.92857	112	0.0535714	A	G	1.5993	50	-100	A	100	5	100	0	0
rs4661063	INSRR	1	1q23.1	153637874	1	yes	95	14	3	12.5	112	0.0892857	G	A	5.99573	50	-71.4286	A	83.3333	1	14.2857	6	85.7143
rs469984	KREMEN1	22	22q12.1	27892219	0	yes	96	15	1	13.3929	112	0.0758929	C	A	0.228651	73.3333	-63.6364	A	77.7778	2	18.1818	9	81.8182
rs4711624	FLJ41649	6	6p21.2	40367094	0	yes	109	2	1	1.78571	112	0.0178571	A	C	26.9911	100	100	C	100	0	0	2	100
rs4746147	SEC24C	10	10q22.2	75197714	0	yes	90	17	5	15.1786	112	0.120536	A	G	9.0383	58.8235	60	G	75	2	20	8	80
rs4774620	MYO5A	15	15q21.2	50458130	0	yes	109	2	1	1.78571	112	0.0178571	A	G	26.9911	100	100	G	100	0	0	2	100
rs4777517	ARIH1	15	15q24.1	70662896	1	yes	105	6	1	5.35714	112	0.0357143	G	A	5.53086	66.6667	-100	A	100	0	0	4	100
rs4779761	APBA2	15	15q13.1	27172496	0	yes	107	4	1	3.57143	112	0.0267857	G	A	11.1121	50	100	G	100	2	100	0	0
rs4836913	STRBP	9	9q33.3	122977454	0	yes	102	9	1	8.03571	112	0.0491071	A	G	2.18157	77.7778	71.4286	G	83.3333	1	14.2857	6	85.7143
rs524536	FLJ31882	17	17q25.1	70101030	0	yes	57	45	10	40.1786	112	0.290179	A	G	0.068183	53.3333	-66.6667	A	80	20	83.3333	4	16.6667
rs529098	CACNA2D3	3	3p14.3	54652231	0	yes	107	3	2	2.67857	112	0.03125	C	A	34.8233	66.6667	-100	A	100	0	0	2	100
rs541507	HNT	11	11q25	131277879	0	yes	52	52	11	46.4286	112	0.330357	C	A	0.272981	50	-61.5385	A	76.1905	21	80.7692	5	19.2308
rs5741889	TLR8	X	Xp22.2	12700001	0	yes	109	2	1	1.78571	112	0.0178571	A	-	26.9911	50	-100	A	100	1	100	0	0
rs5767329	CERK	22	22q13.31	45415691	0	yes	107	4	1	3.57143	112	0.0267857	C	G	11.1121	100	100	G	100	0	0	4	100
rs578935	CXCR4	2	2q21.3	137044723	0	yes	95	16	1	14.2857	112	0.0803571	A	G	0.125251	75	-83.3333	A	90.9091	11	91.6667	1	8.33333
rs5985652	TRPC5	X	Xq23	110887159	1	yes	101	4	1	3.77358	106	0.0283019	G	C	10.4456	50	100	G	100	2	100	0	0
rs6001417	APOBEC3G	22	22q13.1	37801877	0	yes	107	4	1	3.57143	112	0.0267857	G	C	11.1121	75	100	G	100	3	100	0	0
rs6008933	CERK	22	22q13.31	45341578	0	yes	109	2	1	1.78571	112	0.0178571	G	A	26.9911	50	-100	A	100	0	0	1	100
rs6038295	C20orf139	20	20p13	582349	0	yes	109	2	1	1.78571	112	0.0178571	C	G	26.9911	100	-100	C	100	2	100	0	0
rs6058896	DNMT3B	20	20q11.21	30859813	1	yes	99	12	1	10.7143	112	0.0625	G	A	0.822857	50	-66.6667	A	80	1	16.6667	5	83.3333
rs640794	RASIP1	19	19q13.33	53922191	0	yes	106	5	1	4.46429	112	0.03125	A	G	7.72767	80	-100	A	100	4	100	0	0
rs6482209	SPAG6	10	10p12.2	22742159	1	yes	109	2	1	1.78571	112	0.0178571	G	C	26.9911	50	100	G	100	1	100	0	0
rs6488885	GTF2H3	12	12q24.31	122644035	0	yes	108	3	1	2.67857	112	0.0223214	A	G	16.7136	100	-100	A	100	3	100	0	0
rs6499249	NOB1P	16	16q22.1	68340178	0	yes	83	25	4	22.3214	112	0.147321	G	A	1.39327	52	100	G	100	13	100	0	0
rs6500476	FLJ45530	16	16q24.2	87160855	0	yes	100	9	3	8.03571	112	0.0669643	G	A	14.2693	77.7778	-71.4286	A	83.3333	1	14.2857	6	85.7143
rs6512274	FKBP8	19	19p13.11	18512116	0	yes	109	2	1	1.78571	112	0.0178571	A	C	26.9911	50	100	C	100	0	0	1	100
rs652147	KCTD8	4	4p13	43285825	0	yes	100	9	3	8.03571	112	0.0669643	G	A	14.2693	66.6667	66.6667	G	80	5	83.3333	1	16.6667
rs6666236	PLXNA2	1	1q32.2	205279676	1	yes	99	12	1	10.7143	112	0.0625	A	G	0.822857	75	-77.7778	A	87.5	8	88.8889	1	11.1111
rs6674935	PLXNA2	1	1q32.2	205280004	1	yes	99	12	1	10.7143	112	0.0625	C	G	0.822857	66.6667	-100	C	100	8	100	0	0
rs6693295	SMYD3	1	1q44	242549161	0	yes	77	34	1	30.3571	112	0.160714	G	A	1.75828	52.9412	-66.6667	A	80	3	16.6667	15	83.3333
rs6700379	KCNK2	1	1q41	211755643	1	yes	108	3	1	2.67857	112	0.0223214	A	C	16.7136	66.6667	100	C	100	0	0	2	100
rs6759008	LOC92691	2	2q35	216794748	0	yes	106	5	1	4.46429	112	0.03125	A	G	7.72767	100	-100	A	100	5	100	0	0
rs6797166	IL1RAP	3	3q28	191995668	0	yes	108	3	1	2.67857	112	0.0223214	G	A	16.7136	66.6667	100	G	100	2	100	0	0
rs6845592	TMEM34	4	4q31.23	148892331	0	yes	109	2	1	1.78571	112	0.0178571	G	A	26.9911	100	100	G	100	2	100	0	0
rs6884400	ENTH	5	5q33.3	157637001	0	yes	100	10	2	8.92857	112	0.0625	A	G	6.34921	50	-60	A	75	4	80	1	20
rs6981937	T1	8	8q24.3	141327177	0	yes	103	8	1	7.14286	112	0.0446429	G	A	2.96175	62.5	-100	A	100	0	0	5	100
rs7053062	TRPC5	X	Xq23	111058583	1	yes	96	14	2	12.5	112	0.0803571	C	G	2.6652	50	-71.4286	C	83.3333	6	85.7143	1	14.2857
rs7096351	KIAA0934	10	10p15.3	626122	0	yes	110	1	1	0.892857	112	0.0133929	G	C	49.1044	100	100	G	100	1	100	0	0
rs7156468	SGPP1	14	14q23.2	63238590	0	yes	102	9	1	8.03571	112	0.0491071	C	A	2.18157	55.5556	-100	A	100	0	0	5	100
rs7197287	WWOX	16	16q23.1	77931376	0	yes	106	4	2	3.57143	112	0.0357143	G	C	25.9643	50	100	G	100	2	100	0	0
rs7201151	USP7	16	16p13.2	8984940	1	yes	107	4	1	3.57143	112	0.0267857	A	T	11.1121	75	-100	A	100	3	100	0	0
rs734553	SLC2A9	4	4p16.1	9599273	0	yes	75	32	5	28.5714	112	0.1875	A	C	0.434301	50	-62.5	A	76.9231	13	81.25	3	18.75
rs738810	GGTLA1	22	22q11.23	22940060	0	yes	88	20	4	17.8571	112	0.125	A	G	3.77843	55	-63.6364	A	77.7778	9	81.8182	2	18.1818
rs742210	PLCG1	20	20q12	39201158	0	yes	106	5	1	4.46429	112	0.03125	A	G	7.72767	80	-100	A	100	4	100	0	0
rs743644	ATP2B3	X	Xq28	152327475	0	yes	109	2	1	1.78571	112	0.0178571	G	A	26.9911	50	-100	A	100	0	0	1	100
rs748245	FLJ43339	15	15q15.1	38416609	0	yes	95	16	1	14.2857	112	0.0803571	T	A	0.125251	50	100	T	100	8	100	0	0
rs7525979	CIAS1	1	1q44	243913449	0	yes	105	6	1	5.35714	112	0.0357143	G	A	5.53086	50	-100	A	100	0	0	3	100
rs7592352	INPP1	2	2q32.2	191061116	0	yes	105	6	1	5.35714	112	0.0357143	A	G	5.53086	50	100	G	100	0	0	3	100
rs7833251	TRPS1	8	8q23.3	115773717	1	yes	49	48	15	42.8571	112	0.348214	A	G	0.349331	52.0833	68	G	80.9524	4	16	21	84
rs783409	RTN4IP1	6	6q21	107062531	0	yes	91	20	1	17.8571	112	0.0982143	G	A	0.00735	50	-60	A	75	2	20	8	80
rs7883653	KLHL4	X	Xq21.31	87034769	1	yes	97	12	3	10.7143	112	0.0803571	A	T	8.47499	50	66.6667	T	80	1	16.6667	5	83.3333
rs8014478	TTC8	14	14q32.11	88377855	0	yes	109	2	1	1.78571	112	0.0178571	A	G	26.9911	50	-100	A	100	1	100	0	0
rs8024732	GANC	15	15q15.1	40358010	1	yes	91	16	5	14.2857	112	0.116071	G	A	10.3375	50	-75	A	85.7143	1	12.5	7	87.5
rs8025780	FLJ33008	15	15q26.3	98085386	0	yes	109	2	1	1.78571	112	0.0178571	G	A	26.9911	50	-100	A	100	0	0	1	100
rs8079641	SLC26A11	17	17q25.3	75827015	0	yes	101	10	1	8.92857	112	0.0535714	G	A	1.5993	60	-66.6667	A	80	1	16.6667	5	83.3333
rs8085925	DOK6	18	18q22.2	65216387	1	yes	97	14	1	12.5	112	0.0714286	A	T	0.372781	78.5714	-63.6364	A	77.7778	9	81.8182	2	18.1818
rs823078	SLC41A1	1	1q32.1	202508115	0	yes	101	10	1	8.92857	112	0.0535714	G	A	1.5993	60	-66.6667	A	80	1	16.6667	5	83.3333
rs845233	CAMTA1	1	1p36.23	7380506	0	yes	99	12	1	10.7143	112	0.0625	G	A	0.822857	50	-66.6667	A	80	1	16.6667	5	83.3333
rs884761	LOC90826	4	4q31.23	148919345	0	yes	109	2	1	1.78571	112	0.0178571	C	A	26.9911	50	-100	A	100	0	0	1	100
rs898614	IGSF4	11	11q23.3	114913889	0	yes	55	55	11	49.1071	112	0.34375	A	G	0.875931	60	-63.6364	A	77.7778	27	81.8182	6	18.1818
rs900450	ZNF605	12	12q24.33	132132338	0	yes	100	11	1	9.82143	112	0.0580357	G	A	1.15871	54.5455	66.6667	G	80	5	83.3333	1	16.6667
rs910924	GEMIN4	17	17p13.3	602670	0	yes	54	44	14	39.2857	112	0.321429	G	A	1.10694	56.8182	-68	A	80.9524	4	16	21	84
rs936621	LOC124245	16	16q24.2	87170958	0	yes	100	9	3	8.03571	112	0.0669643	G	A	14.2693	88.8889	-100	A	100	0	0	8	100
rs9426	8D6A	19	19p13.2	8273158	0	yes	109	2	1	1.78571	112	0.0178571	G	A	26.9911	50	-100	A	100	0	0	1	100
rs942709	TMEM9	1	1q32.1	197855486	0	yes	107	4	1	3.57143	112	0.0267857	A	G	11.1121	75	100	G	100	0	0	3	100
rs9634030	LOC220032	11	11q13.5	76643506	0	yes	105	6	1	5.35714	112	0.0357143	G	A	5.53086	66.6667	100	G	100	4	100	0	0
rs9807843	ZNF577	19	19q13.41	57068260	0	yes	108	2	2	1.78571	112	0.0267857	A	G	48.4172	50	100	G	100	0	0	1	100
rs9825259	PVRL3	3	3q13.13	111923855	0	yes	106	2	1	1.83486	109	0.0183486	A	C	26.2408	50	100	C	100	0	0	1	100
rs9835186	FOXP1	3	3p13	71145077	1	yes	100	11	1	9.82143	112	0.0580357	A	G	1.15871	54.5455	66.6667	G	80	1	16.6667	5	83.3333
rs9877458	GPR27	3	3p13	71828378	1	yes	102	9	1	8.03571	112	0.0491071	G	A	2.18157	55.5556	60	G	75	4	80	1	20
rs9915880	PIK3R5	17	17p13.1	8732728	0	yes	55	48	9	42.8571	112	0.294643	G	A	0.10812	54.1667	61.5385	G	76.1905	21	80.7692	5	19.2308
rs9928854	LOC81691	16	16p12.3	20745062	0	yes	92	16	4	14.2857	112	0.107143	G	A	7.18791	56.25	77.7778	G	87.5	8	88.8889	1	11.1111
rs9932692	LOC124245	16	16q24.3	87202695	0	yes	100	10	2	8.92857	112	0.0625	G	A	6.34921	60	-66.6667	A	80	1	16.6667	5	83.3333
rs9936719	USP10	16	16q24.1	83288331	1	yes	72	33	7	29.4643	112	0.209821	A	G	1.39071	63.6364	61.9048	G	76.4706	4	19.0476	17	80.9524
rs10000012	KIAA1530	4	4p16.3	1347155	0	no	81	29	2	25.8929	112	0.147321	C	G	0.105012	17.2414	100	G	100	0	0	5	100
rs10000219	EPHA5	4	4q13.2	67028790	1	no	55	55	17	49.1071	112	0.397321	A	G	0.072172	12.7273	-71.4286	A	83.3333	6	85.7143	1	14.2857
rs10000598	FLJ21934	4	4q13.2	69991683	0	no	83	28	1	25	112	0.133929	C	A	0.675537	10.7143	100	C	100	3	100	0	0
rs1000294	TNFRSF10A	8	8p21.3	23136080	0	no	63	46	3	41.0714	112	0.232143	G	A	2.5896	43.4783	70	G	82.3529	17	85	3	15
rs10003349	ARHGAP10	4	4q31.23	149285818	0	no	45	45	25	40.1786	112	0.424107	A	G	3.52785	8.88889	-100	A	100	4	100	0	0
rs1000336	PTPRT	20	20q12	40034662	1	no	76	29	7	25.8929	112	0.191964	A	G	3.06254	44.8276	-69.2308	A	81.8182	11	84.6154	2	15.3846
rs10004377	PLA2G12A	4	4q25	111005728	0	no	48	48	22	42.8571	112	0.410714	A	C	1.47154	12.5	-66.6667	A	80	5	83.3333	1	16.6667
rs10004905	GABRA4	4	4p12	46768814	1	no	56	56	23	50	112	0.455357	A	G	0.007233	12.5	-71.4286	A	83.3333	6	85.7143	1	14.2857
rs10004953	UNC5C	4	4q22.3	96791385	1	no	58	58	26	51.7857	112	0.491071	A	G	0.145512	17.2414	-60	A	75	8	80	2	20
rs10005349	AGA	4	4q34.3	180841572	0	no	69	34	9	30.3571	112	0.232143	G	A	2.46917	5.88235	-100	A	100	0	0	2	100
rs10007387	IGFBP7	4	4q12	58954167	1	no	57	57	25	50.8929	112	0.477679	G	A	0.044308	8.77193	100	G	100	0	0	5	100
rs1000788	KITLG	12	12q21.32	87449245	0	no	69	39	4	34.8214	112	0.209821	A	G	0.281415	23.0769	77.7778	G	87.5	1	11.1111	8	88.8889
rs1000855	LOC130940	2	2q24.1	158937445	0	no	72	39	1	34.8214	112	0.183036	G	C	3.02464	5.12821	-100	C	100	0	0	2	100
rs10009801	BTC	4	4q13.3	76051387	0	no	89	20	3	17.8571	112	0.116071	A	G	1.88579	25	60	G	75	1	20	4	80
rs10012090	ARHGAP24	4	4q21.23	86996105	0	no	61	40	11	35.7143	112	0.276786	G	A	1.30456	12.5	-100	A	100	0	0	5	100
rs10012124	GRIA2	4	4q32.1	158637559	1	no	96	15	1	13.3929	112	0.0758929	A	G	0.228651	33.3333	60	G	75	1	20	4	80
rs1001400	MGC27466	1	1p34.2	40667995	0	no	87	23	2	20.5357	112	0.120536	A	G	0.110406	8.69565	-100	A	100	2	100	0	0
rs1001413	FLJ45909	19	19q13.2	44058951	0	no	61	61	6	54.4643	112	0.325893	A	G	6.42917	9.83607	-66.6667	A	80	5	83.3333	1	16.6667
rs10014556	USP46	4	4q12	53364653	0	no	81	29	2	25.8929	112	0.147321	A	G	0.105012	3.44828	-100	A	100	1	100	0	0
rs10016	PKP4	2	2q24.1	159497949	0	no	52	52	18	46.4286	112	0.392857	A	G	0.080071	3.84615	-100	A	100	2	100	0	0
rs10017199	GBA3	4	4p15.2	22923725	0	no	53	53	13	47.3214	112	0.352679	C	G	0.148423	28.3019	-60	C	75	12	80	3	20
rs1001817	ECE2	3	3q27.1	185478043	0	no	63	63	23	56.25	112	0.486607	G	A	1.77269	12.6984	75	G	85.7143	1	12.5	7	87.5
rs10018916	CENTD1	4	4p15.1	34078080	0	no	93	18	1	16.0714	112	0.0892857	G	C	0.015502	11.1111	100	G	100	2	100	0	0
rs10019815	LOC201895	4	4p14	39382256	0	no	70	41	1	36.6071	112	0.191964	G	A	3.62911	29.2683	66.6667	G	80	10	83.3333	2	16.6667
rs10019856	MED28	4	4p15.32	17292011	0	no	46	46	21	41.0714	112	0.392857	A	T	2.16512	32.6087	73.3333	T	84.6154	2	13.3333	13	86.6667
rs10022693	CXCL13	4	4q21.1	78890431	0	no	55	55	7	49.1071	112	0.308036	A	G	2.58561	9.09091	-100	A	100	5	100	0	0
rs10022719	EPHA5	4	4q13.1	66185651	1	no	80	30	2	26.7857	112	0.151786	A	T	0.181426	20	-66.6667	A	80	5	83.3333	1	16.6667
rs10023	C6orf64	6	6p21.2	39180012	0	no	72	38	2	33.9286	112	0.1875	A	G	1.44416	44.7368	-64.7059	A	78.5714	14	82.3529	3	17.6471
rs10024092	ANXA10	4	4q32.3	169473714	0	no	97	14	1	12.5	112	0.0714286	C	A	0.372781	14.2857	-100	A	100	0	0	2	100
rs10024226	VDP	4	4q21.1	77109639	0	no	62	62	23	55.3571	112	0.482143	A	G	1.31987	9.67742	66.6667	G	80	1	16.6667	5	83.3333
rs10024393	KCTD8	4	4p13	44286871	0	no	89	22	1	19.6429	112	0.107143	G	A	0.079644	4.54545	-100	A	100	0	0	1	100
rs10024860	PTPN13	4	4q21.3	88014171	0	no	97	13	2	11.6071	112	0.0758929	G	A	3.3324	15.3846	-100	A	100	0	0	2	100
rs10025328	AGA	4	4q34.3	181029000	0	no	93	18	1	16.0714	112	0.0892857	T	A	0.015502	27.7778	60	T	75	4	80	1	20
rs10025445	MGC48628	4	4q22.1	92050951	0	no	72	38	2	33.9286	112	0.1875	T	A	1.44416	15.7895	-66.6667	A	80	1	16.6667	5	83.3333
rs10026662	FRAS1	4	4q21.21	79730035	0	no	71	35	6	31.25	112	0.209821	C	A	0.371319	28.5714	-100	A	100	0	0	10	100
rs10027755	MED28	4	4p15.32	17292223	0	no	46	46	22	41.0714	112	0.401786	C	G	2.3745	17.3913	75	G	85.7143	1	12.5	7	87.5
rs10028693	ANP32C	4	4q32.3	165420057	0	no	84	27	1	24.1071	112	0.129464	C	G	0.540926	7.40741	-100	C	100	2	100	0	0
rs10029098	BTC	4	4q13.3	75873068	0	no	59	41	12	36.6071	112	0.290179	A	C	1.38915	31.7073	-69.2308	A	81.8182	11	84.6154	2	15.3846
rs10029346	LOC255743	4	4q24	107237660	0	no	93	18	1	16.0714	112	0.0892857	A	G	0.015502	11.1111	100	G	100	0	0	2	100
rs10029785	TEC	4	4p12	48187921	0	no	55	55	20	49.1071	112	0.424107	T	A	0.003151	16.3636	77.7778	T	87.5	1	11.1111	8	88.8889
rs1003095	FLJ25471	8	8q11.22	52413412	0	no	60	43	9	38.3929	112	0.272321	A	G	0.109573	23.2558	80	G	88.8889	1	10	9	90
rs10031240	PCDH18	4	4q28.3	137833764	0	no	83	28	1	25	112	0.133929	A	G	0.675537	25	-71.4286	A	83.3333	6	85.7143	1	14.2857
rs1003127	C1orf27	1	1q31.1	183090245	0	no	54	46	12	41.0714	112	0.3125	A	G	0.218371	2.17391	-100	A	100	1	100	0	0
rs10031880	FLJ11331	4	4q25	113868189	0	no	80	29	3	25.8929	112	0.15625	C	G	0.036245	20.6897	-100	C	100	6	100	0	0
rs10033464	PITX2	4	4q25	112078365	1	no	94	17	1	15.1786	112	0.0848214	C	A	0.055878	5.88235	100	C	100	1	100	0	0
rs1003494	SLC25A18	22	22q11.21	16437541	0	no	101	10	1	8.92857	112	0.0535714	A	G	1.5993	10	100	G	100	0	0	1	100
rs10035966	FBXL17	5	5q21.3	107751916	0	no	68	39	5	34.8214	112	0.21875	A	C	0.039482	15.3846	-66.6667	A	80	5	83.3333	1	16.6667
rs10038054	LOC134147	5	5p15.2	10343347	0	no	68	35	9	31.25	112	0.236607	A	G	2.03952	11.4286	-100	A	100	4	100	0	0
rs10038332	SLIT3	5	5q35.1	168605984	1	no	55	55	17	49.1071	112	0.397321	A	G	0.072172	25.4545	-71.4286	A	83.3333	12	85.7143	2	14.2857
rs10038395	FLJ14166	5	5q33.3	159672716	0	no	44	42	26	37.5	112	0.419643	A	G	5.9307	16.6667	71.4286	G	83.3333	1	14.2857	6	85.7143
rs10038496	STK10	5	5q35.1	171452396	0	no	84	26	2	23.2143	112	0.133929	C	G	5.3e-05	19.2308	100	G	100	0	0	5	100
rs10038723	COL4A3BP	5	5q13.3	74753409	0	no	67	39	6	34.8214	112	0.227679	G	A	0.01089	20.5128	75	G	85.7143	7	87.5	1	12.5
rs10039628	RNF180	5	5q12.3	63677689	0	no	63	41	8	36.6071	112	0.254464	G	A	0.138715	14.6341	66.6667	G	80	5	83.3333	1	16.6667
rs10039894	KIBRA	5	5q34	165583081	0	no	80	30	2	26.7857	112	0.151786	G	A	0.181426	3.33333	-100	A	100	0	0	1	100
rs10043770	ZNF608	5	5q23.2	124375934	0	no	75	34	3	30.3571	112	0.178571	A	G	0.135501	29.4118	-60	A	75	8	80	2	20
rs10047514	AVPR1A	12	12q14.2	61824389	0	no	57	57	20	50.8929	112	0.433036	C	A	0.148785	8.77193	60	C	75	1	20	4	80
rs10047560	PDE3A	12	12p12.2	20496483	0	no	107	4	1	3.57143	112	0.0267857	G	A	11.1121	25	100	G	100	1	100	0	0
rs10050633	PARP8	5	5q11.1	49897433	1	no	74	37	1	33.0357	112	0.174107	G	A	2.47711	13.5135	-60	A	75	1	20	4	80
rs10050725	KCNN2	5	5q22.3	113807320	1	no	55	55	24	49.1071	112	0.459821	A	G	0.014745	16.3636	77.7778	G	87.5	1	11.1111	8	88.8889
rs10050888	HTR4	5	5q32	147904703	0	no	105	6	1	5.35714	112	0.0357143	G	A	5.53086	16.6667	100	G	100	1	100	0	0
rs10051082	PDZK3	5	5p13.3	32103471	0	no	80	31	1	27.6786	112	0.147321	G	A	1.15835	19.3548	66.6667	G	80	5	83.3333	1	16.6667
rs10051223	FBXO38	5	5q32	147799559	0	no	56	43	13	38.3929	112	0.308036	A	G	1.10643	13.9535	66.6667	G	80	1	16.6667	5	83.3333
rs10052199	LOC90624	5	5q23.3	130544267	0	no	87	24	1	21.4286	112	0.116071	A	C	0.21969	4.16667	-100	A	100	1	100	0	0
rs10052405	MAT2B	5	5q34	163332831	1	no	54	51	7	45.5357	112	0.290179	A	C	1.24352	9.80392	-60	A	75	4	80	1	20
rs1005401	SCAP2	7	7p15.2	26422026	0	no	57	57	24	50.8929	112	0.46875	A	G	0.053465	15.7895	77.7778	G	87.5	1	11.1111	8	88.8889
rs10054110	FLJ40243	5	5p13.1	41054209	0	no	62	62	10	55.3571	112	0.366071	T	A	4.15967	16.129	-60	A	75	8	80	2	20
rs1005413	WASF2	1	1p36.11	27428655	0	no	101	9	2	8.03571	112	0.0580357	A	G	7.86747	33.3333	-100	A	100	3	100	0	0
rs10054252	DKFZp761C169	5	5q11.2	56763715	0	no	59	43	10	38.3929	112	0.28125	A	G	0.284267	25.5814	63.6364	G	77.7778	2	18.1818	9	81.8182
rs10054755	CYFIP2	5	5q33.3	156743623	0	no	91	20	1	17.8571	112	0.0982143	A	G	0.00735	25	60	G	75	1	20	4	80
rs10055001	C5orf15	5	5q31.1	133195012	0	no	95	15	2	13.3929	112	0.0848214	C	G	2.11305	6.66667	100	G	100	0	0	1	100
rs10055723	CGI-111	5	5q23.3	128605997	0	no	88	20	4	17.8571	112	0.125	G	A	3.77843	25	-60	A	75	1	20	4	80
rs10057	JDP2	14	14q24.3	75006775	0	no	51	51	14	45.5357	112	0.352679	G	A	0.00082	31.3725	-62.5	A	76.9231	13	81.25	3	18.75
rs10057339	CETN3	5	5q14.3	89561282	1	no	89	20	3	17.8571	112	0.116071	G	A	1.88579	25	-100	A	100	0	0	5	100
rs10058639	IRX2	5	5p15.33	2532184	1	no	60	45	7	40.1786	112	0.263393	G	A	0.140664	13.3333	66.6667	G	80	5	83.3333	1	16.6667
rs1006038	ADCK1	14	14q24.3	77333074	0	no	77	29	6	25.8929	112	0.183036	G	A	2.01747	6.89655	100	G	100	2	100	0	0
rs10060785	SNCAIP	5	5q23.2	121687734	1	no	65	43	4	38.3929	112	0.227679	C	G	0.941635	20.9302	-77.7778	C	87.5	8	88.8889	1	11.1111
rs10062873	GPR151	5	5q32	145876530	0	no	85	26	1	23.2143	112	0.125	A	C	0.419825	15.3846	100	C	100	0	0	4	100
rs1006298	WNT2B	1	1p13.2	112774001	0	no	52	52	28	46.4286	112	0.482143	C	G	0.552611	28.8462	60	G	75	3	20	12	80
rs10063186	COX7C	5	5q14.3	85088642	1	no	48	48	19	42.8571	112	0.383929	G	A	0.990356	10.4167	60	G	75	1	20	4	80
rs10063413	CYFIP2	5	5q33.3	156744021	0	no	91	20	1	17.8571	112	0.0982143	G	A	0.00735	25	-60	A	75	1	20	4	80
rs1006398	ASCC3	6	6q16.3	101144439	0	no	56	56	17	50	112	0.401786	A	T	0.180391	16.0714	77.7778	T	87.5	1	11.1111	8	88.8889
rs1006422	FLJ42418	2	2p25.2	6865312	0	no	81	29	2	25.8929	112	0.147321	A	G	0.105012	37.931	63.6364	G	77.7778	2	18.1818	9	81.8182
rs10065122	PCSK1	5	5q15	95636276	0	no	57	57	13	50.8929	112	0.370536	A	G	0.927519	8.77193	-100	A	100	5	100	0	0
rs10065969	KCNMB1	5	5q35.1	169749618	0	no	62	42	8	37.5	112	0.258929	C	A	0.058478	14.2857	66.6667	C	80	5	83.3333	1	16.6667
rs1006678	MBL2	10	10q21.1	54552949	0	no	86	86	3	76.7857	112	0.410714	G	A	38.4994	1.16279	100	G	100	0	0	1	100
rs10066923	TCERG1	5	5q32	145850273	1	no	85	26	1	23.2143	112	0.125	G	A	0.419825	11.5385	-100	A	100	0	0	3	100
rs10067087	CHD1	5	5q21.1	98463983	0	no	60	39	13	34.8214	112	0.290179	G	C	2.68098	28.2051	63.6364	G	77.7778	9	81.8182	2	18.1818
rs10068	PEX12	17	17q12	30926078	0	no	56	56	11	50	112	0.348214	G	C	1.15409	14.2857	-100	C	100	8	100	0	0
rs10068143	FBXL17	5	5q21.3	107870303	0	no	49	47	16	41.9643	112	0.352679	A	G	0.733478	21.2766	80	G	88.8889	1	10	9	90
rs10068201	TCERG1	5	5q32	145829619	1	no	61	39	12	34.8214	112	0.28125	A	G	2.15513	2.5641	100	G	100	0	0	1	100
rs1006856	FBLN5	14	14q32.12	91423715	1	no	50	50	24	44.6429	112	0.4375	G	C	0.968074	20	-100	C	100	10	100	0	0
rs1007147	ADARB2	10	10p15.3	1341088	1	no	60	60	19	53.5714	112	0.4375	A	G	0.875931	16.6667	80	G	88.8889	1	10	9	90
rs10072823	SLC6A19	5	5p15.33	1258636	0	no	60	60	19	53.5714	112	0.4375	A	G	0.875931	18.3333	81.8182	G	90	1	9.09091	10	90.9091
rs10072910	PIK3R1	5	5q13.1	67273260	0	no	88	21	3	18.75	112	0.120536	A	G	1.4973	23.8095	-60	A	75	4	80	1	20
rs10073054	FLJ13231	5	5p13.2	37208140	0	no	51	51	15	45.5357	112	0.361607	A	G	0.021104	13.7255	-100	A	100	7	100	0	0
rs1007365	RASGRF1	15	15q25.1	77166547	1	no	51	51	21	45.5357	112	0.415179	A	C	0.434703	39.2157	60	C	75	4	20	16	80
rs1007402	MED6	14	14q24.2	70134067	0	no	70	36	6	32.1429	112	0.214286	G	A	0.231405	30.5556	-81.8182	A	90	1	9.09091	10	90.9091
rs1007404	SAP30L	5	5q33.2	153815571	0	no	65	41	6	36.6071	112	0.236607	G	C	0.019964	4.87805	100	G	100	2	100	0	0
rs1007416	ELOVL4	6	6q14.1	80688650	0	no	88	22	2	19.6429	112	0.116071	A	G	0.204544	4.54545	100	G	100	0	0	1	100
rs1007459	MGC16824	16	16p12.3	19512046	0	no	80	31	1	27.6786	112	0.147321	G	A	1.15835	38.7097	-66.6667	A	80	2	16.6667	10	83.3333
rs10075485	SEMA5A	5	5p15.31	9295884	0	no	51	51	10	45.5357	112	0.316964	T	A	0.298706	7.84314	-100	A	100	0	0	4	100
rs1007573	APAF1	12	12q23.1	97595089	0	no	101	9	2	8.03571	112	0.0580357	A	G	7.86747	11.1111	-100	A	100	1	100	0	0
rs10076147	PSD2	5	5q31.2	139168915	1	no	72	35	5	31.25	112	0.200893	C	G	0.079793	20	71.4286	G	83.3333	1	14.2857	6	85.7143
rs10077506	SEMA6A	5	5q23.1	115828088	1	no	96	15	1	13.3929	112	0.0758929	G	A	0.228651	40	-66.6667	A	80	1	16.6667	5	83.3333
rs10077696	LHFPL2	5	5q14.1	77910727	0	no	57	57	18	50.8929	112	0.415179	C	A	0.258239	10.5263	100	C	100	0	0	6	100
rs10077866	KIBRA	5	5q34	167507200	0	no	51	51	30	45.5357	112	0.495536	C	G	0.891406	21.5686	81.8182	G	90	1	9.09091	10	90.9091
rs10078487	DAP	5	5p15.2	10880883	0	no	55	46	11	41.0714	112	0.303571	G	A	0.091981	10.8696	100	G	100	5	100	0	0
rs1007919	FBL	19	19q13.2	45030126	0	no	80	28	4	25	112	0.160714	G	C	0.601535	17.8571	100	G	100	5	100	0	0
rs1008128	DAPK3	19	19p13.3	3917520	0	no	53	53	17	47.3214	112	0.388393	A	G	0.001742	33.9623	-66.6667	A	80	15	83.3333	3	16.6667
rs1008201	TBX22	X	Xq21.1	79145439	1	no	61	61	18	54.4643	112	0.433036	G	A	1.33509	26.2295	75	G	85.7143	2	12.5	14	87.5
rs1008277	TEC	4	4p12	47979463	0	no	47	43	22	38.3929	112	0.388393	A	G	4.12355	4.65116	-100	A	100	2	100	0	0
rs10082827	IPO8	12	12p11.22	30364685	0	no	76	34	2	30.3571	112	0.169643	G	A	0.673265	14.7059	100	G	100	5	100	0	0
rs10085736	RELN	7	7q22.1	102722034	1	no	79	30	3	26.7857	112	0.160714	G	A	0.005634	16.6667	-100	A	100	0	0	5	100
rs1008577	CEACAM7	19	19q13.2	46879134	0	no	48	48	31	42.8571	112	0.491071	A	T	2.27697	16.6667	75	T	85.7143	1	12.5	7	87.5
rs1008642	CAV3	3	3p25.3	8750661	0	no	59	44	9	39.2857	112	0.276786	G	A	0.039239	11.3636	-60	A	75	1	20	4	80
rs10087388	RNF170	8	8p11.21	42824082	0	no	60	45	7	40.1786	112	0.263393	A	T	0.140664	24.4444	-63.6364	A	77.7778	9	81.8182	2	18.1818
rs10088894	FBXO25	8	8p23.3	400640	1	no	78	30	4	26.7857	112	0.169643	A	G	0.271508	26.6667	-75	A	85.7143	7	87.5	1	12.5
rs10088918	PKHD1L1	8	8q23.1	110468855	0	no	58	46	8	41.0714	112	0.276786	G	A	0.07505	21.7391	60	G	75	8	80	2	20
rs10089009	THRAP6	8	8q24.11	118708059	0	no	67	41	4	36.6071	112	0.21875	A	C	0.564917	26.8293	-63.6364	A	77.7778	9	81.8182	2	18.1818
rs10090115	SULF1	8	8q13.2	70283694	1	no	53	53	16	47.3214	112	0.379464	C	A	0.002607	20.7547	63.6364	C	77.7778	2	18.1818	9	81.8182
rs1009355	B1	7	7p14.3	32992003	0	no	52	52	28	46.4286	112	0.482143	A	G	0.552611	19.2308	-60	A	75	8	80	2	20
rs10094807	COH1	8	8q22.2	100121729	0	no	79	30	3	26.7857	112	0.160714	A	G	0.005634	20	-66.6667	A	80	5	83.3333	1	16.6667
rs10095567	SLC26A7	8	8q21.3	92419065	0	no	77	34	1	30.3571	112	0.160714	G	A	1.75828	17.6471	-66.6667	A	80	1	16.6667	5	83.3333
rs1009727	IGFBP4	17	17q21.2	35862713	0	no	56	43	13	38.3929	112	0.308036	G	A	1.10643	20.9302	77.7778	G	87.5	8	88.8889	1	11.1111
rs1009882	FLJ41287	15	15q21.2	49179008	0	no	69	37	6	33.0357	112	0.21875	G	C	0.125462	10.8108	100	G	100	4	100	0	0
rs1009978	GALIG	14	14q22.3	54672814	0	no	52	52	26	46.4286	112	0.464286	C	G	0.497778	19.2308	-60	C	75	8	80	2	20
rs1010143	PDZRN4	12	12q12	40269138	0	no	92	17	3	15.1786	112	0.102679	C	A	3.48085	11.7647	100	C	100	2	100	0	0
rs10101981	KHDRBS3	8	8q24.22	136247131	0	no	62	45	5	40.1786	112	0.245536	A	C	0.798838	13.3333	66.6667	C	80	1	16.6667	5	83.3333
rs10102255	LOC137392	8	8q22.1	94235287	0	no	95	16	1	14.2857	112	0.0803571	G	A	0.125251	31.25	60	G	75	4	80	1	20
rs1010310	CDH22	20	20q13.12	44268451	0	no	65	41	6	36.6071	112	0.236607	C	A	0.019964	24.3902	100	C	100	10	100	0	0
rs1010340	SRPK2	7	7q22.3	104424646	0	no	47	47	22	47	100	0.455	G	A	0.273778	23.4043	63.6364	G	77.7778	2	18.1818	9	81.8182
rs10104473	ChGn	8	8p21.3	19630485	0	no	53	49	10	43.75	112	0.308036	G	A	0.077316	24.4898	66.6667	G	80	10	83.3333	2	16.6667
rs1010469	SH2D4B	10	10q23.1	83325776	0	no	65	40	7	35.7143	112	0.241071	A	G	0.064325	20	-75	A	85.7143	7	87.5	1	12.5
rs10109061	LY6H	8	8q24.3	144311234	1	no	48	46	18	41.0714	112	0.366071	A	G	1.48328	19.5652	-77.7778	A	87.5	8	88.8889	1	11.1111
rs101091	IPO11	5	5q12.1	61832438	0	no	66	66	22	58.9286	112	0.491071	C	A	3.58648	28.7879	89.4737	C	94.4444	1	5.26316	18	94.7368
rs10111313	GDF6	8	8q22.1	96974875	1	no	75	35	2	31.25	112	0.174107	A	G	0.840437	22.8571	-75	A	85.7143	7	87.5	1	12.5
rs1011495	PDHA2	4	4q22.3	97297365	0	no	52	47	13	41.9643	112	0.325893	G	A	0.225855	21.2766	-60	A	75	2	20	8	80
rs10115201	PTPRD	9	9p24.1	8489216	0	no	88	21	3	18.75	112	0.120536	A	G	1.4973	23.8095	-60	A	75	4	80	1	20
rs10115815	GPR107	9	9q34.11	129899501	0	no	48	46	18	41.0714	112	0.366071	A	G	1.48328	23.913	63.6364	G	77.7778	2	18.1818	9	81.8182
rs10115900	SMARCA2	9	9p24.3	1733824	0	no	50	50	17	44.6429	112	0.375	A	C	0.253968	16	-75	A	85.7143	7	87.5	1	12.5
rs10115985	TUSC1	9	9p21.3	24813390	0	no	98	13	1	11.6071	112	0.0669643	A	G	0.566699	30.7692	100	G	100	0	0	4	100
rs10116103	SMARCA2	9	9p24.3	1737566	0	no	51	51	17	45.5357	112	0.379464	G	A	0.12266	13.7255	71.4286	G	83.3333	1	14.2857	6	85.7143
rs1011694	HGF	7	7q21.11	80977644	0	no	76	32	4	28.5714	112	0.178571	T	A	0.076219	15.625	-100	A	100	0	0	5	100
rs1011858	STK33	11	11p15.4	8368111	0	no	100	11	1	9.82143	112	0.0580357	C	G	1.15871	18.1818	100	G	100	0	0	2	100
rs10118736	LCN10	9	9q34.3	136909570	0	no	87	24	1	21.4286	112	0.116071	G	A	0.21969	29.1667	71.4286	G	83.3333	6	85.7143	1	14.2857
rs10118966	MRPL50	9	9q31.1	101231710	0	no	62	42	8	37.5	112	0.258929	A	G	0.058478	19.0476	-100	A	100	8	100	0	0
rs10119257	C9orf93	9	9p22.3	15542399	0	no	96	15	1	13.3929	112	0.0758929	G	A	0.228651	6.66667	-100	A	100	0	0	1	100
rs10119470	SMARCA2	9	9p24.3	1952811	0	no	52	52	24	46.4286	112	0.446429	G	A	0.411918	28.8462	60	G	75	3	20	12	80
rs1012090	CPVL	7	7p15.1	28808080	0	no	78	32	2	28.5714	112	0.160714	A	G	0.391217	6.25	-100	A	100	2	100	0	0
rs10122902	C9orf72	9	9p21.2	27546780	0	no	64	40	8	35.7143	112	0.25	G	A	0.253968	17.5	71.4286	G	83.3333	6	85.7143	1	14.2857
rs1012334	IFNAR1	21	21q22.11	33635621	1	no	60	60	20	53.5714	112	0.446429	T	A	0.787846	13.3333	75	T	85.7143	1	12.5	7	87.5
rs10124133	TEX10	9	9q31.1	100181510	0	no	50	50	13	44.6429	112	0.339286	A	G	0.00204	28	-85.7143	A	92.3077	13	92.8571	1	7.14286
rs10124235	C9orf27	9	9q33.1	115816134	0	no	104	7	1	6.25	112	0.0401786	G	A	4.02892	28.5714	100	G	100	2	100	0	0
rs10124312	IFNE1	9	9p21.3	21566700	0	no	51	46	15	41.0714	112	0.339286	C	G	0.788881	13.0435	66.6667	G	80	1	16.6667	5	83.3333
rs10124449	GLDC	9	9p24.1	6608018	1	no	86	23	1	20.9091	110	0.113636	A	G	0.158412	4.34783	-100	A	100	1	100	0	0
rs10124604	TYRP1	9	9p23	12575186	0	no	76	32	4	28.5714	112	0.178571	G	A	0.076219	15.625	-60	A	75	1	20	4	80
rs10124850	C9orf20	9	9q33.2	121874145	0	no	99	12	1	10.7143	112	0.0625	G	A	0.822857	25	100	G	100	3	100	0	0
rs10125370	CCRK	9	9q22.1	87880434	0	no	91	20	1	17.8571	112	0.0982143	G	A	0.00735	25	60	G	75	4	80	1	20
rs1012545	FANCL	2	2p16.1	58739079	1	no	61	61	21	54.4643	112	0.459821	G	C	1.04006	21.3115	84.6154	G	91.6667	1	7.69231	12	92.3077
rs10125521	TMEM38B	9	9q31.2	106142557	0	no	55	44	13	39.2857	112	0.3125	C	G	0.822857	25	63.6364	G	77.7778	2	18.1818	9	81.8182
rs1012553	ERCC6	10	10q11.23	50410149	1	no	58	44	10	39.2857	112	0.285714	G	A	0.1575	13.6364	66.6667	G	80	5	83.3333	1	16.6667
rs10126316	MAGEA11	X	Xq28	148473589	0	no	62	62	18	55.3571	112	0.4375	G	A	1.74207	24.1935	73.3333	G	84.6154	2	13.3333	13	86.6667
rs1012642	SFRS2IP	12	12q13.11	44639546	0	no	62	62	23	55.3571	112	0.482143	G	A	1.31987	17.7419	-100	A	100	11	100	0	0
rs10128350	DCLRE1C	10	10p13	15003678	1	no	81	29	2	25.8929	112	0.147321	C	G	0.105012	20.6897	-66.6667	C	80	5	83.3333	1	16.6667
rs10128495	NEBL	10	10p12.31	21163831	1	no	58	47	7	41.9643	112	0.272321	C	A	0.387699	10.6383	-100	A	100	0	0	5	100
rs1013013	USH1G	17	17q25.1	70424457	1	no	73	32	7	28.5714	112	0.205357	G	A	1.73805	46.875	60	G	75	12	80	3	20
rs1013014	SIAT2	2	2q12.3	107082215	0	no	51	51	20	45.5357	112	0.40625	C	A	0.35251	19.6078	-80	A	88.8889	9	90	1	10
rs10131499	GPR65	14	14q31.3	87616240	0	no	69	34	9	30.3571	112	0.232143	A	G	2.46917	17.6471	-66.6667	A	80	5	83.3333	1	16.6667
rs1013217	B4GALT1	9	9p21.1	33094540	0	no	61	41	10	36.6071	112	0.272321	G	A	0.652629	12.1951	-60	A	75	1	20	4	80
rs10132547	KIAA0423	14	14q21.2	44556024	0	no	104	7	1	6.25	112	0.0401786	G	A	4.02892	14.2857	-100	A	100	0	0	1	100
rs1013262	PAX3	2	2q36.1	222916284	1	no	49	49	26	43.75	112	0.450893	A	C	1.51951	16.3265	75	C	85.7143	1	12.5	7	87.5
rs1013324	CDK5RAP2	9	9q33.2	120091242	0	no	86	24	2	21.4286	112	0.125	G	A	0.046647	20.8333	60	G	75	4	80	1	20
rs10134243	MGC48595	14	14q24.3	73014902	0	no	78	32	2	28.5714	112	0.160714	A	G	0.391217	21.875	-71.4286	A	83.3333	6	85.7143	1	14.2857
rs1013460	UBE2E2	3	3p24.3	23232864	0	no	54	54	8	48.2143	112	0.3125	A	C	1.66914	18.5185	60	C	75	2	20	8	80
rs10134660	CHES1	14	14q32.11	88578272	0	no	71	37	4	33.0357	112	0.200893	A	G	0.093713	35.1351	-69.2308	A	81.8182	11	84.6154	2	15.3846
rs10135085	PRPF39	14	14q21.2	44622638	1	no	104	7	1	6.25	112	0.0401786	G	A	4.02892	14.2857	-100	A	100	0	0	1	100
rs10137990	DHRS4	14	14q11.2	23494898	0	no	107	4	1	3.57143	112	0.0267857	C	A	11.1121	25	100	C	100	1	100	0	0
rs10140222	KIAA0423	14	14q21.2	44541392	0	no	104	7	1	6.25	112	0.0401786	G	A	4.02892	14.2857	100	G	100	1	100	0	0
rs10140426	EML1	14	14q32.2	99446255	0	no	83	24	5	21.4286	112	0.151786	G	A	3.15364	12.5	100	G	100	3	100	0	0
rs10140461	PRKCH	14	14q23.1	60765567	1	no	93	17	2	15.1786	112	0.09375	C	G	1.27588	29.4118	-60	C	75	4	80	1	20
rs1014279	ZC3HDC7	16	16p13.13	11760056	0	no	58	58	23	51.7857	112	0.464286	C	G	0.188508	10.3448	-100	C	100	6	100	0	0
rs10143508	FKBP3	14	14q21.2	44686101	0	no	89	22	1	19.6429	112	0.107143	A	G	0.079644	4.54545	-100	A	100	1	100	0	0
rs10143744	PTPN21	14	14q31.3	88044170	0	no	52	51	9	45.5357	112	0.308036	A	G	0.520369	25.4902	-69.2308	A	81.8182	11	84.6154	2	15.3846
rs1014383	RSAFD1	7	7q11.22	67076707	0	no	69	36	7	32.1429	112	0.223214	G	A	0.598541	13.8889	100	G	100	5	100	0	0
rs1014473	CASK	X	Xp11.4	42017465	0	no	83	28	1	25	112	0.133929	T	A	0.675537	3.57143	100	T	100	1	100	0	0
rs10145280	ARID4A	14	14q23.1	57839808	1	no	65	34	13	30.3571	112	0.267857	A	G	5.72133	14.7059	100	G	100	0	0	5	100
rs10145453	RHOJ	14	14q23.2	62805707	0	no	79	29	4	25.8929	112	0.165179	A	C	0.418612	41.3793	83.3333	C	90.9091	1	8.33333	11	91.6667
rs10145475	PRKD1	14	14q12	29465396	1	no	53	53	12	47.3214	112	0.34375	A	T	0.267333	9.43396	-60	A	75	4	80	1	20
rs10145763	EGLN3	14	14q13.1	33722601	1	no	96	15	1	13.3929	112	0.0758929	G	A	0.228651	6.66667	-100	A	100	0	0	1	100
rs1014588	C6	5	5p13.1	41185041	0	no	63	48	1	42.8571	112	0.223214	G	A	6.23066	8.33333	-100	A	100	0	0	4	100
rs10146870	KTN1	14	14q22.3	55115685	0	no	53	53	19	47.3214	112	0.40625	G	C	0.0408	18.8679	-60	C	75	8	80	2	20
rs10146931	PRKD1	14	14q12	29743750	1	no	87	24	1	21.4286	112	0.116071	A	G	0.21969	33.3333	75	G	85.7143	1	12.5	7	87.5
rs1014852	GCLC	6	6p12.1	53478711	1	no	104	7	1	6.25	112	0.0401786	T	A	4.02892	14.2857	100	T	100	1	100	0	0
rs10148904	STXBP6	14	14q12	25061795	1	no	73	36	3	32.1429	112	0.1875	G	A	0.338123	16.6667	66.6667	G	80	5	83.3333	1	16.6667
rs10150670	AKAP6	14	14q12	31882377	0	no	81	25	6	22.3214	112	0.165179	G	C	4.07025	24	-66.6667	C	80	1	16.6667	5	83.3333
rs10150748	C14orf155	14	14q21.2	42921395	0	no	68	34	10	30.3571	112	0.241071	A	G	3.25092	20.5882	100	G	100	0	0	7	100
rs1015170	PLCB1	20	20p12.3	8655927	1	no	56	56	17	50	112	0.401786	G	A	0.180391	14.2857	75	G	85.7143	1	12.5	7	87.5
rs10152231	SPRED1	15	15q14	36357622	1	no	91	20	1	17.8571	112	0.0982143	T	A	0.00735	10	-100	A	100	0	0	2	100
rs10152810	HEXA	15	15q24.1	70482294	0	no	100	11	1	9.82143	112	0.0580357	A	G	1.15871	9.09091	100	G	100	0	0	1	100
rs10152912	LRRC28	15	15q26.3	97630793	0	no	72	33	7	29.4643	112	0.209821	A	G	1.39071	9.09091	-100	A	100	3	100	0	0
rs10153012	MCTP2	15	15q26.2	92684286	0	no	70	36	6	32.1429	112	0.214286	T	A	0.231405	13.8889	60	T	75	4	80	1	20
rs10153352	DCC	18	18q21.1	48212690	1	no	62	62	23	55.3571	112	0.482143	A	G	1.31987	35.4839	72.7273	G	84.2105	3	13.6364	19	86.3636
rs10153560	ASXL2	2	2p23.3	25873234	0	no	53	49	10	43.75	112	0.308036	A	G	0.077316	22.449	63.6364	G	77.7778	2	18.1818	9	81.8182
rs10153688	GULP1	2	2q32.1	189167281	0	no	104	7	1	6.25	112	0.0401786	C	A	4.02892	28.5714	-100	A	100	0	0	2	100
rs1015458	HDAC4	2	2q37.3	239892906	0	no	101	10	1	8.92857	112	0.0535714	A	G	1.5993	10	100	G	100	0	0	1	100
rs1015521	FLJ20032	4	4q24	106473054	0	no	54	54	18	48.2143	112	0.401786	C	A	0.000998	20.3704	63.6364	C	77.7778	2	18.1818	9	81.8182
rs10155597	STK10	5	5q35.1	171414211	0	no	48	48	25	42.8571	112	0.4375	A	G	1.87107	20.8333	80	G	88.8889	1	10	9	90
rs1015832	TMEM16B	12	12p13.31	5560491	0	no	88	23	1	20.5357	112	0.111607	T	A	0.141768	21.7391	60	T	75	4	80	1	20
rs10158486	gm117	1	1p22.3	85432028	0	no	67	44	1	39.2857	112	0.205357	A	G	4.64787	13.6364	66.6667	G	80	1	16.6667	5	83.3333
rs1015914	FLJ36754	5	5q12.3	63909533	0	no	74	33	5	29.4643	112	0.191964	G	A	0.282669	21.2121	-71.4286	A	83.3333	1	14.2857	6	85.7143
rs10162606	BG1	15	15q25.1	76313611	0	no	58	42	12	37.5	112	0.294643	A	G	1.07156	14.2857	66.6667	G	80	1	16.6667	5	83.3333
rs10163323	CARHSP1	16	16p13.2	8864991	0	no	93	17	1	15.3153	111	0.0855856	G	A	0.051402	35.2941	100	G	100	6	100	0	0
rs10163845	NETO1	18	18q22.3	68683957	0	no	53	53	27	47.3214	112	0.477679	G	A	0.299149	16.9811	100	G	100	0	0	9	100
rs1016528	ARPP-21	3	3p22.3	35944083	0	no	56	47	8	42.3423	111	0.283784	G	A	0.192362	17.0213	-75	A	85.7143	1	12.5	7	87.5
rs10165537	FLJ40629	2	2q13	113213282	0	no	64	64	16	57.1429	112	0.428571	A	C	3.11111	12.5	75	C	85.7143	1	12.5	7	87.5
rs10165845	FLJ14681	2	2q13	112559475	0	no	52	52	30	46.4286	112	0.5	T	A	0.571429	13.4615	-71.4286	T	83.3333	6	85.7143	1	14.2857
rs10166084	SIAT2	2	2q12.3	106962914	0	no	68	39	5	34.8214	112	0.21875	A	G	0.039482	5.12821	100	G	100	0	0	2	100
rs10166316	LOC130502	2	2p24.1	19877059	0	no	52	52	20	46.4286	112	0.410714	G	C	0.186835	15.3846	75	G	85.7143	1	12.5	7	87.5
rs1016651	AKR1C4	10	10p15.1	5316686	0	no	98	13	1	11.6071	112	0.0669643	G	A	0.566699	7.69231	-100	A	100	0	0	1	100
rs10167157	RPRM	2	2q23.3	154287584	0	no	53	53	23	47.3214	112	0.441964	C	A	0.185039	24.5283	69.2308	C	81.8182	2	15.3846	11	84.6154
rs10167695	NRXN1	2	2p16.3	50970396	1	no	61	42	9	37.5	112	0.267857	A	G	0.215872	11.9048	-60	A	75	4	80	1	20
rs10167778	COBLL1	2	2q24.3	165404572	0	no	88	21	3	18.75	112	0.120536	A	C	1.4973	23.8095	100	C	100	0	0	5	100
rs10168043	GALNT14	2	2p23.1	31309347	0	no	66	34	12	30.3571	112	0.258929	G	C	4.89105	17.6471	-66.6667	C	80	1	16.6667	5	83.3333
rs1016835	DSP	6	6p24.3	7521526	1	no	70	37	5	33.0357	112	0.209821	A	G	0.001555	10.8108	100	G	100	0	0	4	100
rs1016836	TCF8	10	10p11.22	31935845	0	no	53	45	14	40.1786	112	0.325893	A	G	0.819675	6.66667	100	G	100	0	0	3	100
rs10168416	UGT1A6	2	2q37.1	234379087	0	no	49	46	17	41.0714	112	0.357143	C	G	1.2479	21.7391	-60	C	75	8	80	2	20
rs10169098	ARL5	2	2q23.3	152497981	0	no	99	11	2	9.82143	112	0.0669643	A	G	5.13083	9.09091	-100	A	100	1	100	0	0
rs10169396	ASB3	2	2p16.2	53287367	0	no	50	43	19	38.3929	112	0.361607	A	G	3.17754	11.6279	60	G	75	1	20	4	80
rs10169833	EFEMP1	2	2p16.1	56907888	0	no	52	52	30	46.4286	112	0.5	G	C	0.571429	9.61538	60	G	75	1	20	4	80
rs10170273	NEB	2	2q23.3	152346604	0	no	72	35	5	31.25	112	0.200893	G	A	0.079793	11.4286	100	G	100	4	100	0	0
rs1017102	ZNF542	19	19q13.43	61584444	0	no	83	27	2	24.1071	112	0.138393	A	C	0.013219	11.1111	-100	A	100	3	100	0	0
rs1017105	CLDN12	7	7q21.13	89687955	0	no	65	41	6	36.6071	112	0.236607	G	A	0.019964	17.0732	-71.4286	A	83.3333	1	14.2857	6	85.7143
rs1017179	EFEMP1	2	2p16.1	56542619	0	no	53	53	18	47.3214	112	0.397321	G	A	0.015865	11.3208	-66.6667	A	80	5	83.3333	1	16.6667
rs1017192	STK31	7	7p15.3	23582926	0	no	48	48	27	42.8571	112	0.455357	G	A	2.07061	18.75	-77.7778	A	87.5	8	88.8889	1	11.1111
rs1017277	EPHA5	4	4q13.1	65353357	1	no	53	53	21	47.3214	112	0.424107	G	C	0.109393	16.9811	100	G	100	0	0	9	100
rs10173126	PPM1B	2	2p21	44358143	1	no	70	35	7	31.25	112	0.21875	G	A	0.822857	14.2857	60	G	75	4	80	1	20
rs1017328	RIOK2	5	5q15	97076295	0	no	94	16	2	14.2857	112	0.0892857	A	G	1.65524	31.25	60	G	75	1	20	4	80
rs1017375	PDGFRB	5	5q32	149474714	0	no	101	10	1	8.92857	112	0.0535714	G	A	1.5993	20	-100	A	100	0	0	2	100
rs10173852	ICOS	2	2q33.2	204759269	0	no	99	12	1	10.7143	112	0.0625	G	A	0.822857	16.6667	-100	A	100	0	0	2	100
rs10173924	ZNFN1A2	2	2q34	213592262	0	no	104	6	2	5.35714	112	0.0446429	G	A	15.4959	33.3333	100	G	100	2	100	0	0
rs1017418	NRXN1	2	2p16.3	51959813	1	no	53	53	25	47.3214	112	0.459821	G	C	0.251853	15.0943	75	G	85.7143	1	12.5	7	87.5
rs1017448	SCG2	2	2q36.1	224291849	0	no	105	6	1	5.35714	112	0.0357143	G	A	5.53086	33.3333	-100	A	100	0	0	2	100
rs10174758	NRXN1	2	2p16.3	49921274	1	no	62	39	11	34.8214	112	0.272321	A	T	1.65043	23.0769	-77.7778	A	87.5	8	88.8889	1	11.1111
rs10175143	FLJ14681	2	2q13	112561626	0	no	52	52	30	46.4286	112	0.5	T	A	0.571429	15.3846	-75	T	85.7143	7	87.5	1	12.5
rs10175692	HIRIP5	2	2p13.3	69554621	0	no	49	49	20	43.75	112	0.397321	A	C	0.837532	12.2449	-66.6667	A	80	5	83.3333	1	16.6667
rs10175798	LBH	2	2p23.1	30361245	1	no	54	54	16	48.2143	112	0.383929	A	G	0.041336	16.6667	77.7778	G	87.5	1	11.1111	8	88.8889
rs10176276	COMMD1	2	2p15	62168049	0	no	102	9	1	8.03571	112	0.0491071	A	G	2.18157	33.3333	-100	A	100	3	100	0	0
rs10176820	IL18RAP	2	2q11.2	102512938	0	no	91	19	2	16.9643	112	0.102679	A	G	0.705834	5.26316	-100	A	100	1	100	0	0
rs10176826	MGC26733	2	2q11.2	98038160	0	no	58	48	6	42.8571	112	0.267857	G	A	0.962094	20.8333	-60	A	75	2	20	8	80
rs10177702	FLJ45645	2	2q23.3	151603173	0	no	98	13	1	11.6071	112	0.0669643	G	A	0.566699	15.3846	-100	A	100	0	0	2	100
rs1017800	FLJ38792	17	17q25.3	76937676	0	no	89	21	2	18.75	112	0.111607	C	A	0.332331	28.5714	-66.6667	A	80	1	16.6667	5	83.3333
rs10178728	ASB1	2	2q37.3	239142121	1	no	73	35	4	31.25	112	0.191964	A	T	0.006007	17.1429	100	T	100	0	0	6	100
rs1017878	FLJ10808	4	4q13.2	68365445	0	no	65	37	10	33.0357	112	0.254464	A	C	1.87306	10.8108	-100	A	100	4	100	0	0
rs1017879	FLJ10808	4	4q13.2	68365415	0	no	68	34	10	30.3571	112	0.241071	A	G	3.25092	8.82353	-100	A	100	3	100	0	0
rs1017915	ALCAM	3	3q13.11	106704106	1	no	80	25	7	22.3214	112	0.174107	G	A	5.61165	4	100	G	100	1	100	0	0
rs10180734	FLJ32955	2	2q23.3	150677400	0	no	56	42	14	37.5	112	0.3125	A	T	1.81421	14.2857	-66.6667	A	80	5	83.3333	1	16.6667
rs1018134	MGC15619	12	12q24.11	109583839	0	no	94	17	1	15.1786	112	0.0848214	G	A	0.055878	5.88235	100	G	100	1	100	0	0
rs10181715	ALS2CR16	2	2q33.2	203765475	0	no	56	46	10	41.0714	112	0.294643	G	C	0.015837	17.3913	-75	C	85.7143	1	12.5	7	87.5
rs10183087	ICOS	2	2q33.2	204649830	0	no	65	36	11	32.1429	112	0.258929	A	C	2.95542	13.8889	60	C	75	1	20	4	80
rs10183121	FLJ37440	2	2q13	112669773	0	no	60	60	25	53.5714	112	0.491071	G	A	0.57691	15	77.7778	G	87.5	1	11.1111	8	88.8889
rs1018317	FLJ40629	2	2q13	113179756	0	no	55	55	27	49.1071	112	0.486607	A	G	0.032949	10.9091	66.6667	G	80	1	16.6667	5	83.3333
rs10183314	ID2	2	2p25.1	8616808	1	no	61	45	6	40.1786	112	0.254464	A	G	0.38901	11.1111	60	G	75	1	20	4	80
rs1018344	OR4E2	14	14q11.2	21260916	0	no	66	43	3	38.3929	112	0.21875	C	G	1.70177	30.2326	69.2308	G	81.8182	2	15.3846	11	84.6154
rs10183560	C2orf10	2	2q32.1	185700393	0	no	90	19	3	16.9643	112	0.111607	A	G	2.33932	26.3158	-100	A	100	5	100	0	0
rs1018443	PLCB1	20	20p12.3	8574903	1	no	66	38	8	33.9286	112	0.241071	G	A	0.593042	15.7895	-66.6667	A	80	1	16.6667	5	83.3333
rs10184724	COMMD1	2	2p15	62276585	0	no	55	43	14	38.3929	112	0.316964	T	A	1.43825	11.6279	100	T	100	5	100	0	0
rs10185037	PTPN4	2	2q14.2	120358412	0	no	58	58	10	51.7857	112	0.348214	A	G	2.22194	8.62069	-60	A	75	4	80	1	20
rs10186142	C2orf18	2	2p23.3	26914672	0	no	50	50	16	44.6429	112	0.366071	A	G	0.162847	4	100	G	100	0	0	2	100
rs1018622	C6orf107	6	6p21.31	34896209	0	no	98	12	2	10.7143	112	0.0714286	G	A	4.14201	41.6667	100	G	100	5	100	0	0
rs10186482	NEB	2	2q23.3	152307485	0	no	53	53	17	47.3214	112	0.388393	G	A	0.001742	9.43396	-60	A	75	4	80	1	20
rs10186663	FLJ13910	2	2p11.2	86890751	0	no	57	47	8	41.9643	112	0.28125	A	G	0.161364	10.6383	60	G	75	1	20	4	80
rs10187054	R3HDM	2	2q21.3	136222205	0	no	89	22	1	19.6429	112	0.107143	A	G	0.079644	27.2727	66.6667	G	80	1	16.6667	5	83.3333
rs10187363	PASK	2	2q37.3	241773813	1	no	80	29	3	25.8929	112	0.15625	G	A	0.036245	17.2414	60	G	75	4	80	1	20
rs10187432	SOX11	2	2p25.2	5709981	0	no	103	8	1	7.14286	112	0.0446429	A	G	2.96175	37.5	100	G	100	0	0	3	100
rs10188142	ASB3	2	2p16.2	53869787	0	no	47	47	21	41.9643	112	0.397321	G	A	1.71551	10.6383	-100	A	100	5	100	0	0
rs10188173	EN1	2	2q14.2	119367926	1	no	88	21	3	18.75	112	0.120536	A	G	1.4973	33.3333	-100	A	100	7	100	0	0
rs10188483	DPP10	2	2q14.1	117033550	0	no	89	19	4	16.9643	112	0.120536	A	G	4.47326	5.26316	-100	A	100	1	100	0	0
rs10188484	TSN	2	2q14.3	123019136	0	no	89	22	1	19.6429	112	0.107143	A	G	0.079644	31.8182	-100	A	100	7	100	0	0
rs10189958	SUCLG1	2	2p11.2	83871305	1	no	55	47	10	41.9643	112	0.299107	T	A	8.2e-05	6.38298	100	T	100	3	100	0	0
rs10190183	GALNT14	2	2p23.1	31256091	0	no	89	22	1	19.6429	112	0.107143	C	A	0.079644	13.6364	-100	A	100	0	0	3	100
rs10190306	AGPS	2	2q31.2	178173951	1	no	76	34	2	30.3571	112	0.169643	T	A	0.673265	14.7059	-60	A	75	1	20	4	80
rs10190452	NRXN1	2	2p16.3	52141888	1	no	51	51	16	45.5357	112	0.370536	C	G	0.063655	9.80392	-100	C	100	5	100	0	0
rs10191223	CLASP1	2	2q14.2	121886006	0	no	95	16	1	14.2857	112	0.0803571	A	C	0.125251	37.5	100	C	100	0	0	6	100
rs10192157	IL1RL1	2	2q11.2	102426874	0	no	51	50	11	44.6429	112	0.321429	G	A	0.061284	20	-60	A	75	2	20	8	80
rs10192593	ROCK2	2	2p25.1	11352010	0	no	66	37	9	33.0357	112	0.245536	A	G	1.31455	18.9189	71.4286	G	83.3333	1	14.2857	6	85.7143
rs1019287	AMPH	7	7p14.1	38233786	1	no	62	41	9	36.6071	112	0.263393	A	G	0.358797	24.3902	60	G	75	2	20	8	80
rs10193188	NEB	2	2q23.3	152376718	0	no	77	29	6	25.8929	112	0.183036	G	A	2.01747	6.89655	100	G	100	2	100	0	0
rs10193720	C2orf3	2	2p12	76060283	1	no	78	28	6	25	112	0.178571	G	C	2.44749	17.8571	60	G	75	4	80	1	20
rs10193768	CTNNA2	2	2p12	82012877	0	no	54	54	11	48.2143	112	0.339286	G	A	0.636589	24.0741	-69.2308	A	81.8182	11	84.6154	2	15.3846
rs1019445	PGPEP1	19	19p13.11	18314124	0	no	92	18	2	16.0714	112	0.0982143	G	A	0.962641	11.1111	-100	A	100	0	0	2	100
rs1019446	MAN2A1	5	5q21.3	109153315	1	no	56	56	10	50	112	0.339286	G	A	1.48689	19.6429	-63.6364	A	77.7778	9	81.8182	2	18.1818
rs10194482	RAPGEF4	2	2q31.1	173490486	1	no	50	50	23	44.6429	112	0.428571	A	C	0.878038	22	63.6364	C	77.7778	2	18.1818	9	81.8182
rs10195542	FLJ30294	2	2q12.1	103020886	0	no	57	45	10	40.1786	112	0.290179	G	A	0.068183	8.88889	-100	A	100	0	0	4	100
rs10195547	CXCR4	2	2q22.1	137630182	0	no	99	12	1	10.7143	112	0.0625	G	C	0.822857	33.3333	-100	C	100	0	0	4	100
rs10195843	ITGA6	2	2q31.1	172971863	0	no	57	44	10	39.6396	111	0.288288	C	A	0.128459	13.6364	100	C	100	6	100	0	0
rs10196602	MAP4K3	2	2p22.1	39683655	0	no	59	59	23	52.6786	112	0.46875	C	A	0.37292	18.6441	63.6364	C	77.7778	2	18.1818	9	81.8182
rs1019682	GTF2H5	6	6q25.3	158586335	0	no	57	48	7	42.8571	112	0.276786	T	A	0.556508	20.8333	-60	A	75	2	20	8	80
rs10198064	ABCA12	2	2q35	215701877	0	no	95	15	2	13.3929	112	0.0848214	A	G	2.11305	13.3333	-100	A	100	2	100	0	0
rs10198111	PDE11A	2	2q31.2	178759042	0	no	54	49	9	43.75	112	0.299107	G	C	0.211398	2.04082	-100	C	100	0	0	1	100
rs10198445	NUP35	2	2q32.1	184218340	0	no	47	47	19	41.9643	112	0.379464	G	A	1.32895	14.8936	71.4286	G	83.3333	1	14.2857	6	85.7143
rs10198477	FLJ30594	2	2p25.2	6064606	0	no	48	46	18	41.0714	112	0.366071	G	A	1.48328	19.5652	77.7778	G	87.5	8	88.8889	1	11.1111
rs10198745	SUCLG1	2	2p11.2	83944064	1	no	70	37	5	33.0357	112	0.209821	A	C	0.001555	8.10811	-100	A	100	3	100	0	0
rs1019933	MASK-BP3	5	5q31.2	139825137	0	no	57	57	8	50.8929	112	0.325893	G	A	2.80679	26.3158	60	G	75	3	20	12	80
rs10199932	FLJ39822	2	2q24.3	165519834	0	no	82	23	7	20.5357	112	0.165179	G	A	7.30473	8.69565	-100	A	100	0	0	2	100
rs10199969	SCN2A2	2	2q24.3	165993576	0	no	64	42	6	37.5	112	0.241071	G	A	0.069088	11.9048	-60	A	75	1	20	4	80
rs10200011	CNTNAP5	2	2q14.3	124379500	1	no	87	23	2	20.5357	112	0.120536	G	A	0.110406	8.69565	100	G	100	2	100	0	0
rs10200305	FLJ25955	2	2q36.3	228589408	0	no	50	50	19	44.6429	112	0.392857	C	G	0.461208	10	-100	C	100	5	100	0	0
rs10200620	SLC5A7	2	2q12.3	107671589	0	no	98	13	1	11.6071	112	0.0669643	G	A	0.566699	15.3846	-100	A	100	0	0	2	100
rs10201457	C2orf23	2	2p11.2	86369397	0	no	57	57	27	50.8929	112	0.495536	T	A	0.03604	10.5263	-100	A	100	6	100	0	0
rs10201698	D2LIC	2	2p21	43937006	0	no	59	59	9	52.6786	112	0.34375	C	G	3.14584	10.1695	66.6667	G	80	1	16.6667	5	83.3333
rs10201867	CXCR4	2	2q21.3	137251056	0	no	84	26	2	23.2143	112	0.133929	G	A	5.3e-05	23.0769	100	G	100	6	100	0	0
rs10204214	DDEF2	2	2p25.1	9491447	0	no	91	19	2	16.9643	112	0.102679	G	A	0.705834	10.5263	100	G	100	2	100	0	0
rs1020445	PRKCE	2	2p21	46284926	1	no	58	45	9	40.1786	112	0.28125	A	G	0.004321	11.1111	-60	A	75	4	80	1	20
rs10204551	GRB14	2	2q24.3	164873585	0	no	73	35	4	31.25	112	0.191964	C	A	0.006007	28.5714	-60	A	75	2	20	8	80
rs10205	FLOT2	17	17q11.2	24231246	1	no	53	46	13	41.0714	112	0.321429	G	A	0.383024	28.2609	84.6154	G	91.6667	12	92.3077	1	7.69231
rs10205020	PDE1A	2	2q32.1	182819587	0	no	75	31	6	27.6786	112	0.191964	A	G	1.30151	22.5806	100	G	100	0	0	7	100
rs10205350	GALNT14	2	2p23.1	31058148	0	no	71	38	3	33.9286	112	0.196429	C	A	0.625765	13.1579	60	C	75	4	80	1	20
rs10205561	ORC2L	2	2q33.1	201635210	1	no	73	33	6	29.4643	112	0.200893	G	A	0.758777	18.1818	66.6667	G	80	5	83.3333	1	16.6667
rs10205833	CEBPZ	2	2p22.2	37318331	1	no	54	52	6	46.4286	112	0.285714	G	C	2.1175	28.8462	73.3333	G	84.6154	13	86.6667	2	13.3333
rs10206325	PDE1A	2	2q32.1	182875086	0	no	59	45	8	40.1786	112	0.272321	G	A	0.021263	20	77.7778	G	87.5	8	88.8889	1	11.1111
rs10206464	INPP5D	2	2q37.1	233741981	0	no	101	9	2	8.03571	112	0.0580357	G	A	7.86747	44.4444	-100	A	100	0	0	4	100
rs10206662	MRPS9	2	2q12.1	105172386	0	no	59	48	5	42.8571	112	0.258929	A	G	1.52644	12.5	-66.6667	A	80	5	83.3333	1	16.6667
rs1020672	GRK5	10	10q26.11	121074724	1	no	70	40	2	35.7143	112	0.196429	A	G	1.93123	5	100	G	100	0	0	2	100
rs10207336	DNAH7	2	2q32.3	196749955	0	no	87	21	4	18.75	112	0.129464	C	A	3.16748	9.52381	100	C	100	2	100	0	0
rs10207392	ACOXL	2	2q13	111565890	0	no	62	62	16	55.3571	112	0.419643	A	G	2.08674	8.06452	-60	A	75	4	80	1	20
rs10207831	FLJ32954	2	2p22.2	37976743	0	no	79	28	5	25	112	0.169643	C	A	1.42053	10.7143	-100	A	100	0	0	3	100
rs10208711	SLC5A7	2	2q12.3	107725405	0	no	94	16	2	14.2857	112	0.0892857	C	A	1.65524	18.75	-100	A	100	0	0	3	100
rs1020929	GRSF1	4	4q13.3	72060576	0	no	102	8	2	7.14286	112	0.0535714	C	G	9.78632	12.5	100	G	100	0	0	1	100
rs10209893	CTNNA2	2	2p12	81958570	0	no	55	55	10	49.1071	112	0.334821	G	A	1.1758	18.1818	-80	A	88.8889	9	90	1	10
rs10210248	SUCLG1	2	2p11.2	84584910	1	no	68	40	4	35.7143	112	0.214286	A	G	0.411387	15	-66.6667	A	80	5	83.3333	1	16.6667
rs10210692	MERTK	2	2q13	112482493	0	no	46	46	20	41.0714	112	0.383929	G	A	1.94508	8.69565	-100	A	100	0	0	4	100
rs10210917	NTSR2	2	2p25.1	11747372	0	no	64	64	21	57.1429	112	0.473214	G	A	2.39218	18.75	83.3333	G	90.9091	1	8.33333	11	91.6667
rs10211384	PGAP1	2	2q33.1	197613562	0	no	59	42	11	37.5	112	0.285714	C	G	0.739375	23.8095	60	G	75	2	20	8	80
rs10211998	FLJ90680	22	22q12.3	35569377	0	no	67	39	6	34.8214	112	0.227679	A	G	0.01089	15.3846	-66.6667	A	80	5	83.3333	1	16.6667
rs10212955	CORIN	4	4p12	47483978	0	no	69	37	6	33.0357	112	0.21875	A	G	0.125462	21.6216	-100	A	100	8	100	0	0
rs1021312	FLJ11088	12	12p11.22	28922763	0	no	48	48	21	42.8571	112	0.401786	G	C	1.31746	16.6667	75	G	85.7143	1	12.5	7	87.5
rs10214160	KCNN2	5	5q22.3	114138025	1	no	59	59	22	52.6786	112	0.459821	A	G	0.408849	8.47458	60	G	75	1	20	4	80
rs10214910	HLA-DPA1	6	6p21.32	33145653	0	no	79	28	5	25	112	0.169643	C	A	1.42053	17.8571	-60	A	75	1	20	4	80
rs10215277	MGAM	7	7q34	141298901	0	no	70	36	6	32.1429	112	0.214286	G	A	0.231405	8.33333	100	G	100	3	100	0	0
rs10216995	SNTG1	8	8q11.21	51712398	0	no	84	26	2	23.2143	112	0.133929	A	T	5.3e-05	38.4615	-60	A	75	8	80	2	20
rs10217411	PRG-3	9	9q31.1	101153262	0	no	94	15	3	13.3929	112	0.09375	G	A	5.02531	33.3333	60	G	75	4	80	1	20
rs10219673	FLJ22655	12	12p12.3	17531218	0	no	52	52	26	46.4286	112	0.464286	A	T	0.497778	11.5385	66.6667	T	80	1	16.6667	5	83.3333
rs10220696	ATXN3	14	14q32.12	91630696	0	no	70	37	5	33.0357	112	0.209821	G	A	0.001555	24.3243	-77.7778	A	87.5	1	11.1111	8	88.8889
rs1022168	KCNA4	11	11p14.1	29516531	0	no	73	30	9	26.7857	112	0.214286	G	C	4.68595	36.6667	-100	C	100	0	0	11	100
rs1022242	PTPRR	12	12q15	69492622	0	no	75	33	4	29.4643	112	0.183036	A	G	0.024513	15.1515	-100	A	100	5	100	0	0
rs10222872	HS3ST1	4	4p16.1	10976621	0	no	71	36	5	32.1429	112	0.205357	G	A	0.025687	19.4444	71.4286	G	83.3333	6	85.7143	1	14.2857
rs10224124	CAMK2B	7	7p13	44107782	1	no	52	43	17	38.3929	112	0.34375	G	A	2.48789	18.6047	-75	A	85.7143	1	12.5	7	87.5
rs10225389	MGC42415	7	7q11.21	62780370	0	no	81	29	2	25.8929	112	0.147321	A	C	0.105012	6.89655	-100	A	100	2	100	0	0
rs10225579	STEAP	7	7q21.13	89075183	0	no	52	52	26	46.4286	112	0.464286	C	G	0.497778	11.5385	100	G	100	0	0	6	100
rs10225885	AKAP9	7	7q21.2	91315658	1	no	57	57	16	50.8929	112	0.397321	A	G	0.439907	17.5439	-80	A	88.8889	9	90	1	10
rs10227726	CDC2L5	7	7p14.1	39766313	0	no	75	31	6	27.6786	112	0.191964	G	C	1.30151	16.129	-60	C	75	1	20	4	80
rs10228228	NYREN18	7	7q36.1	150475610	0	no	102	9	1	8.03571	112	0.0491071	G	C	2.18157	22.2222	-100	C	100	0	0	2	100
rs10230343	FIGNL1	7	7p12.2	50287138	0	no	63	40	9	35.7143	112	0.258929	A	C	0.539137	12.5	-100	A	100	5	100	0	0
rs10231174	IGFBP3	7	7p13	46269462	1	no	71	38	3	33.9286	112	0.196429	A	G	0.625765	7.89474	100	G	100	0	0	3	100
rs10232903	PIP	7	7q34	142345237	0	no	85	25	2	22.3214	112	0.129464	A	G	0.010594	24	66.6667	G	80	1	16.6667	5	83.3333
rs102338	ZNF536	19	19q12	36093596	0	no	60	47	5	41.9643	112	0.254464	A	G	1.2584	10.6383	60	G	75	1	20	4	80
rs10233848	RELN	7	7q22.1	102716596	1	no	64	41	7	36.6071	112	0.245536	A	G	0.015972	14.6341	66.6667	G	80	1	16.6667	5	83.3333
rs10234174	PIP	7	7q34	142349092	0	no	85	25	2	22.3214	112	0.129464	G	A	0.010594	20	-100	A	100	0	0	5	100
rs1023470	ATXN10	22	22q13.31	44556214	1	no	71	39	2	34.8214	112	0.191964	A	G	1.67923	25.641	60	G	75	2	20	8	80
rs10234973	NXPH1	7	7p21.3	8608121	0	no	48	48	23	42.8571	112	0.419643	A	G	1.61632	20.8333	60	G	75	2	20	8	80
rs10235475	CREB3L2	7	7q33	137004841	0	no	54	43	15	38.3929	112	0.325893	G	A	1.7835	11.6279	-60	A	75	1	20	4	80
rs10238438	GNAI1	7	7q21.11	79486605	1	no	74	34	4	30.3571	112	0.1875	A	G	0.001503	11.7647	-100	A	100	4	100	0	0
rs10238965	DKFZp727G131	7	7q22.1	98790496	0	no	76	32	4	28.5714	112	0.178571	G	A	0.076219	25	75	G	85.7143	7	87.5	1	12.5
rs1023924	NEO1	15	15q24.1	71225675	0	no	62	62	14	55.3571	112	0.401786	A	G	2.57321	17.7419	-63.6364	A	77.7778	9	81.8182	2	18.1818
rs10239544	RSAFD1	7	7q11.21	66342019	0	no	57	57	24	50.8929	112	0.46875	A	G	0.053465	5.26316	-100	A	100	3	100	0	0
rs10239759	LOC401431	7	7q36.1	148980172	0	no	78	33	1	29.4643	112	0.15625	G	A	1.54526	18.1818	66.6667	G	80	5	83.3333	1	16.6667
rs1024043	IGSF4D	3	3p12.1	86507479	0	no	60	42	10	37.5	112	0.276786	A	C	0.449075	16.6667	71.4286	C	83.3333	1	14.2857	6	85.7143
rs10240931	KIAA1862	7	7q36.1	148857369	0	no	91	20	1	17.8571	112	0.0982143	G	C	0.00735	5	-100	C	100	0	0	1	100
rs1024229	SLC35D1	1	1p31.2	67224924	0	no	50	46	16	41.0714	112	0.348214	A	C	1.0148	13.0435	-66.6667	A	80	5	83.3333	1	16.6667
rs10242866	SNX13	7	7p21.1	17693853	0	no	48	48	22	42.8571	112	0.410714	G	A	1.47154	18.75	-77.7778	A	87.5	8	88.8889	1	11.1111
rs10244477	MGC10911	7	7p22.3	1380088	0	no	100	11	1	9.82143	112	0.0580357	A	G	1.15871	9.09091	100	G	100	0	0	1	100
rs1024676	CNTNAP2	7	7q35	146153509	1	no	49	49	14	43.75	112	0.34375	G	A	0.102847	4.08163	-100	A	100	0	0	2	100
rs10246832	CD36	7	7q21.11	79761580	0	no	83	27	2	24.1071	112	0.138393	C	A	0.013219	14.8148	100	C	100	4	100	0	0
rs1024723	PTPN12	7	7q11.23	76880799	0	no	51	51	18	45.5357	112	0.388393	G	A	0.193174	9.80392	100	G	100	0	0	5	100
rs10247540	ZNF277	7	7q31.1	111571061	0	no	101	10	1	8.92857	112	0.0535714	A	G	1.5993	10	-100	A	100	1	100	0	0
rs10248616	GNAI1	7	7q21.11	79486216	1	no	60	60	9	53.5714	112	0.348214	A	C	3.63645	23.3333	-71.4286	A	83.3333	12	85.7143	2	14.2857
rs10248853	LHFPL3	7	7q22.2	103681485	1	no	71	38	3	33.9286	112	0.196429	A	G	0.625765	15.7895	-66.6667	A	80	5	83.3333	1	16.6667
rs10249126	C7orf10	7	7p14.1	40312050	0	no	86	24	2	21.4286	112	0.125	A	C	0.046647	8.33333	100	C	100	0	0	2	100
rs10249326	COG5	7	7q22.3	106610372	1	no	55	55	27	49.1071	112	0.486607	G	A	0.032949	20	-63.6364	A	77.7778	9	81.8182	2	18.1818
rs1024946	IL1RAP	3	3q28	191830225	0	no	54	54	11	48.2143	112	0.339286	A	G	0.636589	11.1111	-66.6667	A	80	5	83.3333	1	16.6667
rs10250209	COBL	7	7p12.2	50757093	1	no	56	56	24	50	112	0.464286	A	G	0.002945	17.8571	60	G	75	2	20	8	80
rs1025051	ISL1	5	5q11.2	50817041	1	no	53	53	12	47.3214	112	0.34375	A	G	0.267333	15.0943	-75	A	85.7143	7	87.5	1	12.5
rs10250905	TXNDC3	7	7p14.1	37680544	0	no	56	51	5	45.5357	112	0.272321	G	A	2.48481	9.80392	-60	A	75	1	20	4	80
rs10251097	LHFPL3	7	7q22.2	103559179	1	no	56	56	24	50	112	0.464286	G	A	0.002945	10.7143	-66.6667	A	80	5	83.3333	1	16.6667
rs10251323	MEOX2	7	7p21.1	15425010	1	no	68	35	9	31.25	112	0.236607	A	G	2.03952	5.71429	100	G	100	0	0	2	100
rs1025184	LOC123169	15	15q21.2	50050557	0	no	60	60	23	53.5714	112	0.473214	A	G	0.621833	35	-71.4286	A	83.3333	18	85.7143	3	14.2857
rs10252	NSUN4	1	1p33	46542450	0	no	54	54	22	48.2143	112	0.4375	G	A	0.046647	22.2222	-66.6667	A	80	10	83.3333	2	16.6667
rs10252253	OR2A2	7	7q35	143244952	0	no	71	38	3	33.9286	112	0.196429	A	G	0.625765	26.3158	-80	A	88.8889	9	90	1	10
rs10252324	PEX1	7	7q21.2	91789402	1	no	69	41	2	36.6071	112	0.200893	G	A	2.20026	19.5122	100	G	100	8	100	0	0
rs10252578	C7orf9	7	7p15.3	25138790	0	no	52	52	10	46.4286	112	0.321429	A	G	0.463459	11.5385	-66.6667	A	80	5	83.3333	1	16.6667
rs10253216	AGR2	7	7p21.1	16635089	0	no	82	27	3	24.1071	112	0.147321	G	A	0.183317	7.40741	100	G	100	2	100	0	0
rs10253408	SCRN1	7	7p15.1	29578643	1	no	88	23	1	20.5357	112	0.111607	A	G	0.141768	17.3913	100	G	100	0	0	4	100
rs10254317	ABCB5	7	7p21.1	20541253	0	no	50	50	25	44.6429	112	0.446429	G	A	1.04891	10	-60	A	75	4	80	1	20
rs1025544	MYADML	2	2p22.3	34552961	0	no	58	43	11	38.3929	112	0.290179	C	A	0.518212	37.2093	62.5	C	76.9231	13	81.25	3	18.75
rs1025576	OR2AE1	7	7q22.1	99118275	0	no	57	57	15	50.8929	112	0.388393	C	A	0.568269	22.807	-69.2308	A	81.8182	11	84.6154	2	15.3846
rs10256038	DGKB	7	7p21.2	14317427	0	no	53	53	17	47.3214	112	0.388393	A	G	0.001742	11.3208	-66.6667	A	80	5	83.3333	1	16.6667
rs10256759	OSBPL3	7	7p15.3	24704716	0	no	48	48	29	42.8571	112	0.473214	T	A	2.20745	2.08333	100	T	100	0	0	1	100
rs10257130	ETV1	7	7p21.2	13373767	1	no	45	45	31	40.1786	112	0.477679	G	A	4.25111	20	77.7778	G	87.5	1	11.1111	8	88.8889
rs10258719	ATP6V0A4	7	7q34	137913243	0	no	67	36	9	32.1429	112	0.241071	G	A	1.65524	30.5556	-63.6364	A	77.7778	2	18.1818	9	81.8182
rs10258745	CREB5	7	7p15.1	28115631	0	no	58	42	12	37.5	112	0.294643	G	A	1.07156	11.9048	60	G	75	4	80	1	20
rs10258876	CTTNBP2	7	7q31.31	117029234	0	no	78	31	3	27.6786	112	0.165179	T	A	0.001462	9.67742	-100	A	100	0	0	3	100
rs1025944	HNRPA3	2	2q31.2	177811126	0	no	69	42	1	37.5	112	0.196429	A	C	3.95343	9.52381	100	C	100	0	0	4	100
rs1025950	PDE3A	12	12p12.2	20400080	0	no	51	51	29	45.5357	112	0.486607	G	A	0.879827	15.6863	-75	A	85.7143	7	87.5	1	12.5
rs10259595	HIC	7	7q31.1	114179620	0	no	88	23	1	20.5357	112	0.111607	G	A	0.141768	26.087	-66.6667	A	80	1	16.6667	5	83.3333
rs10259620	HOXA9	7	7p15.2	26975529	1	no	64	39	9	34.8214	112	0.254464	G	A	0.757807	12.8205	60	G	75	4	80	1	20
rs10260320	SHFM1	7	7q21.3	95964353	0	no	66	36	10	32.1429	112	0.25	T	A	2.28571	13.8889	60	T	75	4	80	1	20
rs10261015	TFEC	7	7q31.2	115272390	0	no	96	15	1	13.3929	112	0.0758929	A	G	0.228651	6.66667	-100	A	100	1	100	0	0
rs10263573	POT1	7	7q31.33	124063218	0	no	55	55	24	49.1071	112	0.459821	A	T	0.014745	3.63636	100	T	100	0	0	2	100
rs10263803	ITGB8	7	7p21.1	20211063	0	no	63	63	20	56.25	112	0.459821	C	A	1.96071	23.8095	-60	A	75	12	80	3	20
rs10264856	RPIB9	7	7q21.12	86907232	0	no	103	8	1	7.14286	112	0.0446429	G	A	2.96175	12.5	100	G	100	1	100	0	0
rs10265560	STK31	7	7p15.3	23549326	0	no	71	35	6	31.25	112	0.209821	G	A	0.371319	14.2857	60	G	75	4	80	1	20
rs10265651	PTPRN2	7	7q36.3	157191780	1	no	81	29	2	25.8929	112	0.147321	A	G	0.105012	13.7931	-100	A	100	4	100	0	0
rs10267099	RPIB9	7	7q21.12	86923411	0	no	64	40	8	35.7143	112	0.25	A	G	0.253968	12.5	-60	A	75	4	80	1	20
rs10267270	CARD11	7	7p22.2	2755699	0	no	50	49	13	43.75	112	0.334821	C	G	0.035516	12.2449	-66.6667	C	80	5	83.3333	1	16.6667
rs10267496	ERVK6	7	7p22.1	4472012	0	no	72	35	5	31.25	112	0.200893	G	A	0.079793	20	-100	A	100	0	0	7	100
rs10267669	RAPGEF5	7	7p15.3	21932811	0	no	66	39	7	34.8214	112	0.236607	T	A	0.145804	2.5641	-100	A	100	0	0	1	100
rs10268701	RSAFD1	7	7q11.21	65959678	0	no	70	38	4	33.9286	112	0.205357	C	G	0.175369	10.5263	-100	C	100	4	100	0	0
rs10269601	DKFZp434G0625	7	7q32.3	131522141	0	no	85	25	2	22.3214	112	0.129464	C	A	0.010594	20	-60	A	75	1	20	4	80
rs1027012	BANK1	4	4q24	103262230	0	no	58	58	24	51.7857	112	0.473214	G	A	0.1677	8.62069	100	G	100	0	0	5	100
rs1027027	RAB38	11	11q14.2	87486711	1	no	61	42	9	37.5	112	0.267857	C	A	0.215872	21.4286	-100	A	100	0	0	9	100
rs10270616	AUTS2	7	7q11.22	68992117	1	no	56	48	8	42.8571	112	0.285714	G	C	0.28	16.6667	-100	C	100	0	0	8	100
rs10271506	CNOT4	7	7q33	134729525	1	no	69	38	5	33.9286	112	0.214286	A	G	0.006428	13.1579	-60	A	75	4	80	1	20
rs10272070	HLXB9	7	7q36.3	156253825	0	no	69	41	2	36.6071	112	0.200893	A	G	2.20026	14.6341	-66.6667	A	80	5	83.3333	1	16.6667
rs10272865	GLI3	7	7p14.1	41683032	0	no	95	16	1	14.2857	112	0.0803571	A	G	0.125251	12.5	100	G	100	0	0	2	100
rs1027295	MGC35043	4	4q21.21	82147390	0	no	78	33	1	29.4643	112	0.15625	A	G	1.54526	9.09091	100	G	100	0	0	3	100
rs10273407	ABCA13	7	7p12.3	48344185	0	no	83	26	3	23.2143	112	0.142857	G	C	0.303819	23.0769	66.6667	G	80	5	83.3333	1	16.6667
rs10274474	AUTS2	7	7q11.22	69341710	1	no	52	44	16	39.2857	112	0.339286	A	T	1.71532	22.7273	-60	A	75	8	80	2	20
rs1027457	SAH	16	16p12.3	20688695	0	no	92	17	3	15.1786	112	0.102679	C	A	3.48085	47.0588	75	C	85.7143	7	87.5	1	12.5
rs1027506	CXXC6	10	10q21.3	70100537	0	no	100	11	1	9.82143	112	0.0580357	G	C	1.15871	9.09091	-100	C	100	0	0	1	100
rs10275122	AUTS2	7	7q11.22	69342477	1	no	75	32	5	28.5714	112	0.1875	A	G	0.434301	21.875	71.4286	G	83.3333	1	14.2857	6	85.7143
rs1027514	STAG2	X	Xq25	122879843	0	no	52	52	18	46.4286	112	0.392857	A	G	0.080071	21.1538	-63.6364	A	77.7778	9	81.8182	2	18.1818
rs10275475	PLEKHA8	7	7p15.1	29840866	0	no	66	41	5	36.6071	112	0.227679	A	G	0.187499	2.43902	100	G	100	0	0	1	100
rs10275971	RPA3	7	7p21.3	7596027	0	no	67	37	8	33.0357	112	0.236607	G	A	0.818988	13.5135	-100	A	100	0	0	5	100
rs10276300	DPP6	7	7q36.2	153671481	1	no	80	29	3	25.8929	112	0.15625	C	A	0.036245	20.6897	66.6667	C	80	5	83.3333	1	16.6667
rs10277152	PTPRN2	7	7q36.3	157884066	1	no	60	60	14	53.5714	112	0.392857	A	G	1.6943	15	77.7778	G	87.5	1	11.1111	8	88.8889
rs10277413	EGFR	7	7p11.2	55012673	1	no	47	47	20	41.9643	112	0.388393	A	C	1.52543	19.1489	-77.7778	A	87.5	8	88.8889	1	11.1111
rs10281195	ARPC1A	7	7q22.1	98506566	0	no	90	21	1	18.75	112	0.102679	A	G	0.034383	23.8095	60	G	75	1	20	4	80
rs10282048	AUTS2	7	7q11.22	67470058	1	no	80	30	2	26.7857	112	0.151786	A	G	0.181426	10	100	G	100	0	0	3	100
rs1028564	CSTF3	11	11p13	33118585	1	no	61	39	12	34.8214	112	0.28125	G	A	2.15513	20.5128	-75	A	85.7143	1	12.5	7	87.5
rs1028646	SIL	1	1p33	47430378	0	no	52	52	26	46.4286	112	0.464286	A	G	0.497778	15.3846	75	G	85.7143	1	12.5	7	87.5
rs1029937	GABRG3	15	15q12	24954843	1	no	51	51	15	45.5357	112	0.361607	G	A	0.021104	29.4118	60	G	75	3	20	12	80
rs1030051	LOC339789	2	2p25.1	7940321	0	no	76	29	7	25.8929	112	0.191964	G	A	3.06254	17.2414	60	G	75	4	80	1	20
rs1030319	BCL11A	2	2p16.1	60052620	0	no	70	37	5	33.0357	112	0.209821	G	A	0.001555	18.9189	71.4286	G	83.3333	6	85.7143	1	14.2857
rs10309	FLRT2	14	14q31.3	85163788	1	no	58	58	10	51.7857	112	0.348214	G	A	2.22194	18.9655	-63.6364	A	77.7778	9	81.8182	2	18.1818
rs1031372	MGC2654	16	16p13.2	8376285	0	no	96	15	1	13.3929	112	0.0758929	A	G	0.228651	40	-66.6667	A	80	5	83.3333	1	16.6667
rs1031552	GGH	8	8q12.3	64095744	1	no	93	16	3	14.2857	112	0.0982143	G	A	4.19437	6.25	-100	A	100	0	0	1	100
rs1031755	FLJ38736	15	15q21.3	51738727	0	no	72	36	4	32.1429	112	0.196429	A	C	0.037025	25	77.7778	C	87.5	1	11.1111	8	88.8889
rs1031847	LOC133619	5	5q23.2	126995730	0	no	82	26	4	23.2143	112	0.151786	G	A	1.08559	7.69231	-100	A	100	0	0	2	100
rs1031858	ABI1	10	10p12.1	27085393	0	no	57	57	22	50.8929	112	0.450893	G	A	0.086378	7.01754	100	G	100	0	0	4	100
rs1032282	FLJ39502	2	2q31.2	179583513	0	no	85	23	4	20.5357	112	0.138393	A	G	2.16064	17.3913	100	G	100	0	0	4	100
rs1032412	KCNH7	2	2q24.2	163464614	1	no	51	49	12	43.75	112	0.325893	A	G	0.002036	22.449	-81.8182	A	90	10	90.9091	1	9.09091
rs1032896	LPHN3	4	4q13.1	62003118	1	no	52	52	30	46.4286	112	0.5	G	A	0.571429	9.61538	60	G	75	1	20	4	80
rs1033220	LRIG3	12	12q14.1	57865896	1	no	60	45	7	40.1786	112	0.263393	G	A	0.140664	15.5556	-71.4286	A	83.3333	1	14.2857	6	85.7143
rs1033383	CXorf36	X	Xp11.3	44980903	0	no	53	53	19	47.3214	112	0.40625	G	A	0.0408	33.9623	-66.6667	A	80	15	83.3333	3	16.6667
rs10336	CXCL9	4	4q21.1	77280167	0	no	63	63	23	56.25	112	0.486607	G	A	1.77269	19.0476	-66.6667	A	80	10	83.3333	2	16.6667
rs1033751	BIRC6	2	2p22.3	32607410	1	no	60	60	23	53.5714	112	0.473214	G	A	0.621833	15	-77.7778	A	87.5	8	88.8889	1	11.1111
rs1033753	FLJ46156	14	14q23.1	59463129	0	no	52	46	14	41.0714	112	0.330357	G	A	0.575968	34.7826	-75	A	85.7143	2	12.5	14	87.5
rs1034489	EPB41L5	2	2q14.2	120601540	0	no	53	53	12	47.3214	112	0.34375	A	G	0.267333	5.66038	-100	A	100	3	100	0	0
rs1034602	CUTL2	12	12q24.11	110111899	0	no	88	22	2	19.6429	112	0.116071	G	A	0.204544	4.54545	-100	A	100	0	0	1	100
rs1034876	AAA1	7	7p14.3	34381221	0	no	97	12	3	10.7143	112	0.0803571	A	G	8.47499	8.33333	-100	A	100	1	100	0	0
rs1035010	AUTS2	7	7q11.22	69042979	1	no	66	40	6	35.7143	112	0.232143	G	A	0.000358	30	-83.3333	A	90.9091	1	8.33333	11	91.6667
rs1035395	PKN1	19	19p13.12	14414995	0	no	60	45	7	40.1786	112	0.263393	G	A	0.140664	8.88889	100	G	100	4	100	0	0
rs1035629	MYO3B	2	2q31.1	170859008	0	no	52	52	12	46.4286	112	0.339286	A	G	0.14164	15.3846	75	G	85.7143	1	12.5	7	87.5
rs1035798	AGER	6	6p21.32	32259200	0	no	57	44	11	39.2857	112	0.294643	G	A	0.336983	22.7273	60	G	75	8	80	2	20
rs1035938	GLTSCR1	19	19q13.32	52875583	0	no	66	43	3	38.3929	112	0.21875	G	A	1.70177	11.6279	-60	A	75	1	20	4	80
rs1036006	RYR3	15	15q14	31900157	1	no	50	50	17	44.6429	112	0.375	A	G	0.253968	18	-100	A	100	9	100	0	0
rs1036145	KCNH2	7	7q36.1	150112078	0	no	57	57	10	50.8929	112	0.34375	G	A	1.83543	12.2807	-100	A	100	7	100	0	0
rs1036583	ALCAM	3	3q13.11	106564738	1	no	62	62	11	55.3571	112	0.375	A	C	3.6673	17.7419	63.6364	C	77.7778	2	18.1818	9	81.8182
rs1036736	POU3F3	2	2q12.1	104037051	0	no	84	26	2	23.2143	112	0.133929	A	G	5.3e-05	3.84615	-100	A	100	1	100	0	0
rs10368	C21orf25	21	21q22.3	42178688	0	no	56	45	11	40.1786	112	0.299107	G	A	0.195073	2.22222	100	G	100	1	100	0	0
rs10369	CTSZ	20	20q13.32	57003851	0	no	54	54	9	48.2143	112	0.321429	G	A	1.241	12.963	71.4286	G	83.3333	1	14.2857	6	85.7143
rs1037405	RASGEF1B	4	4q21.22	82704681	0	no	78	31	3	27.6786	112	0.165179	G	A	0.001462	3.22581	-100	A	100	0	0	1	100
rs10379	LOC127540	1	1p35.1	33999160	0	no	70	37	5	33.0357	112	0.209821	C	A	0.001555	40.5405	60	C	75	12	80	3	20
rs1038426	GNRHR	4	4q13.2	68432301	0	no	55	55	16	49.1071	112	0.388393	C	A	0.126773	5.45455	100	C	100	0	0	3	100
rs1038646	NLGN1	3	3q26.31	174930133	0	no	85	26	1	23.2143	112	0.125	A	G	0.419825	23.0769	66.6667	G	80	1	16.6667	5	83.3333
rs1039444	RAB8B	15	15q22.2	61270255	0	no	81	23	8	20.5357	112	0.174107	A	G	9.1568	34.7826	-75	A	85.7143	7	87.5	1	12.5
rs10399673	FOXE3	1	1p33	47590646	1	no	56	56	23	50	112	0.455357	C	G	0.007233	8.92857	60	G	75	1	20	4	80
rs10399898	FLJ45337	1	1p32.2	56144175	0	no	106	5	1	4.46429	112	0.03125	A	G	7.72767	40	100	G	100	0	0	2	100
rs10400941	PKD1L2	16	16q23.2	79755683	0	no	99	11	2	9.82143	112	0.0669643	C	G	5.13083	45.4545	60	G	75	1	20	4	80
rs10401590	SLC1A5	19	19q13.32	52005171	0	no	63	41	8	36.6071	112	0.254464	A	G	0.138715	14.6341	-100	A	100	6	100	0	0
rs10401695	UPK1A	19	19q13.12	40852674	0	no	50	49	13	43.75	112	0.334821	G	A	0.035516	6.12245	-100	A	100	0	0	3	100
rs10403092	ZNF530	19	19q13.43	62797059	0	no	97	13	2	11.6071	112	0.0758929	G	A	3.3324	7.69231	100	G	100	1	100	0	0
rs10403445	HSPC023	19	19p13.12	13801959	0	no	64	39	9	34.8214	112	0.254464	G	C	0.757807	12.8205	60	G	75	4	80	1	20
rs10403942	LOC90353	19	19q13.41	56292733	0	no	56	56	18	50	112	0.410714	G	A	0.121511	17.8571	-60	A	75	8	80	2	20
rs10404947	HA-1	19	19p13.3	1032617	0	no	73	37	2	33.0357	112	0.183036	G	A	1.22599	32.4324	83.3333	G	90.9091	11	91.6667	1	8.33333
rs10405102	ZNF160	19	19q13.41	58262679	0	no	55	45	12	40.1786	112	0.308036	G	A	0.370345	17.7778	75	G	85.7143	7	87.5	1	12.5
rs10405242	ZNF254	19	19p12	24166259	0	no	56	56	28	50	112	0.5	G	A	0	23.2143	-69.2308	G	81.8182	11	84.6154	2	15.3846
rs10406458	ZNF83	19	19q13.41	57809621	0	no	45	45	22	40.1786	112	0.397321	A	C	2.90491	22.2222	60	C	75	2	20	8	80
rs1040646	RABL2A	2	2q14.1	114104180	0	no	71	29	12	25.8929	112	0.236607	G	A	8.98516	10.3448	100	G	100	3	100	0	0
rs10406595	LPHN1	19	19p13.12	14180558	1	no	53	53	9	47.3214	112	0.316964	A	G	0.966275	9.43396	60	G	75	1	20	4	80
rs10407084	ZNF569	19	19q13.12	42599632	0	no	85	26	1	23.2143	112	0.125	A	G	0.419825	3.84615	-100	A	100	1	100	0	0
rs10407539	ZNF28	19	19q13.41	57994293	0	no	81	27	4	24.1071	112	0.15625	G	A	0.822857	3.7037	100	G	100	1	100	0	0
rs10407942	SYT3	19	19q13.33	55825333	0	no	53	53	20	47.3214	112	0.415179	A	G	0.072984	20.7547	81.8182	G	90	1	9.09091	10	90.9091
rs10407958	KIR3DL2	19	19q13.42	60063974	0	no	95	15	2	13.3929	112	0.0848214	A	T	2.11305	6.66667	-100	A	100	1	100	0	0
rs10408162	IGFL2	19	19q13.32	51356240	0	no	50	50	17	44.6429	112	0.375	G	A	0.253968	22	63.6364	G	77.7778	2	18.1818	9	81.8182
rs10409080	LTBP4	19	19q13.2	45821682	0	no	53	53	17	47.3214	112	0.388393	G	A	0.001742	32.0755	-64.7059	A	78.5714	14	82.3529	3	17.6471
rs10409785	RFX1	19	19p13.12	13926341	1	no	73	36	3	32.1429	112	0.1875	A	G	0.338123	2.77778	-100	A	100	1	100	0	0
rs10410239	FLJ20241	19	19p13.12	13891689	0	no	64	39	9	34.8214	112	0.254464	A	G	0.757807	10.2564	-100	A	100	4	100	0	0
rs10410870	FOXA3	19	19q13.32	51059105	0	no	59	44	9	39.2857	112	0.276786	A	G	0.039239	29.5455	69.2308	G	81.8182	2	15.3846	11	84.6154
rs10411550	ZNF537	19	19q12	36489009	0	no	95	16	1	14.2857	112	0.0803571	G	A	0.125251	37.5	-66.6667	A	80	1	16.6667	5	83.3333
rs10412353	ZNF560	19	19p13.2	9442484	0	no	98	13	1	11.6071	112	0.0669643	A	G	0.566699	15.3846	100	G	100	0	0	2	100
rs1041238	FLJ14904	1	1q24.1	163706078	0	no	83	26	3	23.2143	112	0.142857	A	G	0.303819	19.2308	60	G	75	1	20	4	80
rs10412574	FOXA3	19	19q13.32	51059046	0	no	52	52	10	46.4286	112	0.321429	G	A	0.463459	19.2308	60	G	75	2	20	8	80
rs10412782	ZNF536	19	19q12	35459051	0	no	71	34	7	30.3571	112	0.214286	G	A	1.08632	2.94118	100	G	100	1	100	0	0
rs10412915	NALP2	19	19q13.42	60186552	0	no	58	46	8	41.0714	112	0.276786	A	G	0.07505	23.913	-63.6364	A	77.7778	9	81.8182	2	18.1818
rs1041310	PCTK3	1	1q32.1	202193192	0	no	76	30	6	26.7857	112	0.1875	T	A	1.63652	23.3333	-71.4286	A	83.3333	1	14.2857	6	85.7143
rs10414075	ZNF254	19	19p12	24030291	0	no	64	43	5	38.3929	112	0.236607	A	G	0.441467	11.6279	-60	A	75	4	80	1	20
rs1041517	SEC23IP	10	10q26.12	121893964	0	no	59	44	9	39.2857	112	0.276786	A	G	0.039239	15.9091	-71.4286	A	83.3333	6	85.7143	1	14.2857
rs10416236	FBXL12	19	19p13.2	9790038	0	no	70	35	7	31.25	112	0.21875	A	G	0.822857	20	-100	A	100	7	100	0	0
rs10416904	PKN1	19	19p13.12	14439813	0	no	101	9	2	8.03571	112	0.0580357	A	C	7.86747	11.1111	100	C	100	0	0	1	100
rs10417059	CPAMD8	19	19p13.11	16915958	0	no	56	45	11	40.1786	112	0.299107	G	A	0.195073	4.44444	-100	A	100	0	0	2	100
rs10417391	SLC5A5	19	19p13.11	17850420	1	no	74	31	7	27.6786	112	0.200893	A	G	2.13066	9.67742	-100	A	100	3	100	0	0
rs10419	OPA1	3	3q29	194897964	0	no	91	20	1	17.8571	112	0.0982143	A	T	0.00735	5	-100	A	100	1	100	0	0
rs1041940	LGALS8	1	1q43	233037923	1	no	59	42	11	37.5	112	0.285714	A	C	0.739375	16.6667	71.4286	C	83.3333	1	14.2857	6	85.7143
rs1041985	CDH2	18	18q12.1	23797385	1	no	56	46	10	41.0714	112	0.294643	G	A	0.015837	17.3913	-75	A	85.7143	1	12.5	7	87.5
rs10420364	FBXL12	19	19p13.2	9729278	0	no	70	36	6	32.1429	112	0.214286	A	G	0.231405	16.6667	-100	A	100	6	100	0	0
rs1042047	CCKBR	11	11p15.4	6249758	1	no	52	52	13	46.4286	112	0.348214	A	C	0.058381	21.1538	-81.8182	A	90	10	90.9091	1	9.09091
rs1042058	MAP3K8	10	10p11.23	30768107	0	no	55	55	11	49.1071	112	0.34375	G	A	0.875931	9.09091	100	G	100	0	0	5	100
rs10420904	UQCRFS1	19	19q12	34394929	0	no	56	45	11	40.1786	112	0.299107	G	A	0.195073	4.44444	-100	A	100	0	0	2	100
rs10421113	ZNF100	19	19p12	21721725	0	no	82	28	2	25	112	0.142857	G	A	0.048611	7.14286	100	G	100	2	100	0	0
rs10421126	HDGF2	19	19p13.3	4422797	1	no	79	31	2	27.6786	112	0.15625	A	G	0.277045	19.3548	66.6667	G	80	1	16.6667	5	83.3333
rs1042113	SLC1A2	11	11p13	35264945	1	no	67	39	6	34.8214	112	0.227679	A	G	0.01089	7.69231	100	G	100	0	0	3	100
rs10421247	NKPD1	19	19q13.32	50349326	1	no	61	61	24	54.4643	112	0.486607	G	A	0.908568	11.4754	71.4286	G	83.3333	1	14.2857	6	85.7143
rs1042127	CDSN	6	6p21.33	31192149	0	no	73	34	5	30.3571	112	0.196429	A	C	0.165012	17.6471	-66.6667	A	80	5	83.3333	1	16.6667
rs1042134	CDSN	6	6p21.33	31191643	0	no	64	64	23	57.1429	112	0.491071	A	G	2.29739	20.3125	69.2308	G	81.8182	2	15.3846	11	84.6154
rs10422077	ZNF563	19	19p13.2	12288288	0	no	80	29	3	25.8929	112	0.15625	G	A	0.036245	17.2414	-100	A	100	0	0	5	100
rs10422503	ARHGEF18	19	19p13.2	7410982	0	no	55	46	11	41.0714	112	0.303571	G	A	0.091981	10.8696	-100	A	100	0	0	5	100
rs10422567	ZNF560	19	19p13.2	8932763	0	no	77	30	5	26.7857	112	0.178571	T	A	0.846881	16.6667	-60	A	75	1	20	4	80
rs1042328	HPN	19	19q13.11	40249100	0	no	56	56	8	50	112	0.321429	C	A	2.3939	16.0714	77.7778	C	87.5	1	11.1111	8	88.8889
rs10423417	FLJ46419	19	19p13.2	12082700	0	no	98	13	1	11.6071	112	0.0669643	A	G	0.566699	15.3846	-100	A	100	2	100	0	0
rs1042367	BCKDHB	6	6q14.1	81111382	1	no	82	28	2	25	112	0.142857	C	G	0.048611	3.57143	-100	C	100	1	100	0	0
rs10424501	EFNA2	19	19p13.3	1248502	0	no	104	7	1	6.25	112	0.0401786	G	A	4.02892	14.2857	100	G	100	1	100	0	0
rs10424568	ACTN4	19	19q13.2	43830788	0	no	53	53	24	47.3214	112	0.450893	G	A	0.220327	11.3208	-66.6667	A	80	5	83.3333	1	16.6667
rs10424893	FLJ46419	19	19p13.2	12047148	0	no	81	28	3	25	112	0.151786	A	G	0.094857	21.4286	66.6667	G	80	1	16.6667	5	83.3333
rs10425700	CKAP1	19	19q13.12	41301630	0	no	60	44	8	39.2857	112	0.267857	A	G	0.000296	22.7273	60	G	75	2	20	8	80
rs10425935	POP4	19	19q12	34599947	0	no	86	24	2	21.4286	112	0.125	A	G	0.046647	4.16667	100	G	100	0	0	1	100
rs10426414	FLJ45949	19	19q13.41	58206416	0	no	96	14	2	12.5	112	0.0803571	A	G	2.6652	7.14286	100	G	100	0	0	1	100
rs1042656	SCTR	2	2q14.2	119913900	1	no	54	50	8	44.6429	112	0.294643	A	G	0.613833	18	-100	A	100	9	100	0	0
rs1042678	SOX9	17	17q24.3	67633703	1	no	59	59	23	52.6786	112	0.46875	G	A	0.37292	16.9492	-60	A	75	8	80	2	20
rs1042719	ADRB2	5	5q32	148187640	0	no	51	49	12	43.75	112	0.325893	C	G	0.002036	18.3673	-77.7778	C	87.5	8	88.8889	1	11.1111
rs10427214	FANCL	2	2p16.1	58580948	1	no	68	38	6	33.9286	112	0.223214	C	A	0.052299	7.89474	-100	A	100	0	0	3	100
rs10427330	TMEM18	2	2p25.3	800129	0	no	74	34	4	30.3571	112	0.1875	G	C	0.001503	20.5882	-71.4286	C	83.3333	1	14.2857	6	85.7143
rs1042757	SIAT1	3	3q27.3	188278832	0	no	54	54	26	48.2143	112	0.473214	C	G	0.121517	11.1111	-66.6667	C	80	5	83.3333	1	16.6667
rs1042778	OXTR	3	3p25.3	8769545	0	no	55	55	20	49.1071	112	0.424107	C	A	0.003151	20	63.6364	C	77.7778	2	18.1818	9	81.8182
rs1042852	CBLB	3	3q13.11	106860205	0	no	51	51	14	45.5357	112	0.352679	G	A	0.00082	11.7647	-66.6667	A	80	5	83.3333	1	16.6667
rs10428802	OLIG3	6	6q23.3	137875749	1	no	68	40	4	35.7143	112	0.214286	A	G	0.411387	25	-80	A	88.8889	9	90	1	10
rs1042912	SEC61A1	3	3q21.3	129272393	0	no	62	43	7	38.3929	112	0.254464	G	A	0.015783	16.2791	71.4286	G	83.3333	6	85.7143	1	14.2857
rs10429397	TRPA1	8	8q13.3	73035396	1	no	77	30	5	26.7857	112	0.178571	A	G	0.846881	23.3333	-100	A	100	7	100	0	0
rs1042953	HPCAL1	2	2p25.1	10517680	1	no	74	35	3	31.25	112	0.183036	G	A	0.225948	22.8571	-100	A	100	0	0	8	100
rs10429618	OR1L4	9	9q33.2	122570980	0	no	102	9	1	8.03571	112	0.0491071	A	G	2.18157	11.1111	100	G	100	0	0	1	100
rs1043149	LGICZ	17	17q25.1	71589392	0	no	86	23	3	20.5357	112	0.129464	G	A	0.886112	39.1304	-100	A	100	0	0	9	100
rs1043192	C19orf4	19	19p13.11	18592658	0	no	49	49	25	43.75	112	0.441964	C	A	1.43141	20.4082	-60	A	75	8	80	2	20
rs10432193	SLC14A1	18	18q12.3	41561070	0	no	59	59	25	52.6786	112	0.486607	A	G	0.33057	22.0339	-69.2308	A	81.8182	11	84.6154	2	15.3846
rs10432554	TRIP12	2	2q36.3	230492403	0	no	50	45	17	40.1786	112	0.352679	A	G	1.61374	22.2222	60	G	75	2	20	8	80
rs1043276	CD2AP	6	6p12.3	47701961	1	no	58	58	6	51.7857	112	0.3125	G	A	4.71575	17.2414	60	G	75	2	20	8	80
rs1043307	PSMD9	12	12q24.31	120816516	1	no	54	48	10	42.8571	112	0.303571	A	G	0.020638	10.4167	60	G	75	1	20	4	80
rs10433845	HS3ST1	4	4p15.33	11817652	0	no	55	55	22	49.1071	112	0.441964	A	G	0.002212	10.9091	-66.6667	A	80	5	83.3333	1	16.6667
rs10434304	ARGBP2	4	4q35.1	186990649	0	no	53	53	13	47.3214	112	0.352679	A	G	0.148423	28.3019	73.3333	G	84.6154	2	13.3333	13	86.6667
rs10434933	PTPRN2	7	7q36.3	157430261	1	no	63	42	7	37.5	112	0.25	A	G	0	23.8095	-60	A	75	8	80	2	20
rs10435378	MET	7	7q31.2	116019444	1	no	45	45	32	40.1786	112	0.486607	G	A	4.29608	17.7778	-100	A	100	8	100	0	0
rs1043542	ITPK1	14	14q32.12	92476815	0	no	57	48	7	42.8571	112	0.276786	G	A	0.556508	25	83.3333	G	90.9091	11	91.6667	1	8.33333
rs1043674	NEK9	14	14q24.3	74619123	0	no	49	49	23	43.75	112	0.424107	A	G	1.21992	12.2449	-66.6667	A	80	5	83.3333	1	16.6667
rs1043721	APBA2	15	15q13.1	27199960	0	no	83	26	3	23.2143	112	0.142857	A	G	0.303819	19.2308	-60	A	75	4	80	1	20
rs1043881	BCAT1	12	12p12.1	24855650	1	no	72	33	7	29.4643	112	0.209821	A	G	1.39071	6.06061	-100	A	100	2	100	0	0
rs1043893	MKLN1	7	7q32.3	130637052	1	no	51	51	14	45.5357	112	0.352679	G	A	0.00082	9.80392	-60	A	75	4	80	1	20
rs1043975	RASL11B	4	4q12	53573539	1	no	96	15	1	13.3929	112	0.0758929	A	C	0.228651	6.66667	100	C	100	0	0	1	100
rs1044045	EFHA1	13	13q12.11	20965072	0	no	86	24	2	21.4286	112	0.125	A	G	0.046647	12.5	-100	A	100	3	100	0	0
rs10443983	KIAA1217	10	10p12.2	24135798	1	no	74	30	8	26.7857	112	0.205357	A	G	3.6001	20	100	G	100	0	0	6	100
rs10444412	SLCO1C1	12	12p12.2	20797257	0	no	56	56	25	50	112	0.473214	G	A	0.000928	8.92857	60	G	75	1	20	4	80
rs10447138	CDH18	5	5p14.3	19158450	0	no	54	54	24	48.2143	112	0.455357	G	A	0.08759	5.55556	-100	A	100	3	100	0	0
rs1044795	ARHGAP12	10	10p11.22	32135255	0	no	69	39	4	34.8214	112	0.209821	A	C	0.281415	12.8205	-100	A	100	5	100	0	0
rs10448033	SLCO5A1	8	8q13.3	70751295	1	no	79	31	2	27.6786	112	0.15625	A	G	0.277045	29.0323	-77.7778	A	87.5	8	88.8889	1	11.1111
rs1044869	INSM1	20	20p11.23	20400313	1	no	49	49	23	43.75	112	0.424107	G	A	1.21992	18.3673	77.7778	G	87.5	1	11.1111	8	88.8889
rs10451385	SLC14A2	18	18q12.3	41502507	0	no	82	24	6	21.4286	112	0.160714	G	A	4.73779	12.5	100	G	100	3	100	0	0
rs1045274	PIGQ	16	16p13.3	570903	0	no	63	34	4	33.6634	101	0.207921	C	G	0.04899	14.7059	60	G	75	1	20	4	80
rs1045381	MGC2610	2	2q31.1	170432837	0	no	103	8	1	7.14286	112	0.0446429	C	A	2.96175	12.5	100	C	100	1	100	0	0
rs10454133	LOC129285	2	2p16.3	48559522	0	no	57	57	20	50.8929	112	0.433036	A	G	0.148785	12.2807	-71.4286	A	83.3333	6	85.7143	1	14.2857
rs10454252	FLJ10808	4	4q13.2	68318810	0	no	56	56	16	50	112	0.392857	G	A	0.25943	7.14286	100	G	100	0	0	4	100
rs10454253	FLJ10808	4	4q13.2	68318785	0	no	65	37	10	33.0357	112	0.254464	G	A	1.87306	8.10811	100	G	100	3	100	0	0
rs10454296	KHDRBS2	6	6q11.1	63253328	0	no	54	54	10	48.2143	112	0.330357	G	A	0.90176	9.25926	60	G	75	1	20	4	80
rs10454470	FZD8	10	10p11.21	35973484	1	no	74	31	7	27.6786	112	0.200893	G	A	2.13066	16.129	-100	A	100	0	0	5	100
rs10455494	RNGTT	6	6q15	89568347	0	no	95	14	3	12.5	112	0.0892857	G	A	5.99573	21.4286	100	G	100	3	100	0	0
rs1045553	ACRBP	12	12p13.31	6617556	0	no	67	39	6	34.8214	112	0.227679	A	G	0.01089	10.2564	-100	A	100	4	100	0	0
rs10456602	MUT	6	6p12.3	48994972	0	no	51	51	25	45.5357	112	0.450893	A	G	0.724263	5.88235	-100	A	100	3	100	0	0
rs10456622	MUT	6	6p12.3	49504412	0	no	46	46	24	41.0714	112	0.419643	G	C	2.75338	13.0435	-66.6667	C	80	5	83.3333	1	16.6667
rs10456672	LRRC1	6	6p12.1	53709064	0	no	60	48	4	42.8571	112	0.25	G	A	2.28571	16.6667	75	G	85.7143	7	87.5	1	12.5
rs10456736	DST	6	6p12.1	56544604	0	no	47	47	18	41.9643	112	0.370536	G	A	1.12901	10.6383	-60	A	75	1	20	4	80
rs1045749	PRDM4	12	12q23.3	106629321	0	no	50	50	21	44.6429	112	0.410714	A	G	0.676766	10	60	G	75	1	20	4	80
rs1045777	C9orf37	9	9q34.3	137788392	0	no	77	31	4	27.6786	112	0.174107	G	A	0.15801	32.2581	60	G	75	8	80	2	20
rs10458508	FLJ31842	1	1p21.3	95355245	0	no	68	39	5	34.8214	112	0.21875	A	G	0.039482	25.641	-60	A	75	8	80	2	20
rs1045902	CCT7	2	2p13.2	73394712	1	no	54	54	28	48.2143	112	0.491071	G	A	0.140407	14.8148	75	G	85.7143	1	12.5	7	87.5
rs10459226	YAF2	12	12q12	40598422	1	no	59	59	19	52.6786	112	0.433036	A	G	0.593816	16.9492	-60	A	75	8	80	2	20
rs10459477	RNASE3	14	14q11.2	20457834	0	no	62	46	4	41.0714	112	0.241071	G	A	1.67906	15.2174	100	G	100	7	100	0	0
rs1046027	RCBTB1	13	13q14.2	49005324	0	no	58	58	25	51.7857	112	0.482143	A	G	0.153635	6.89655	100	G	100	0	0	4	100
rs1046048	ACVR2B	3	3p22.2	38499746	0	no	54	54	17	48.2143	112	0.392857	A	G	0.012811	9.25926	-100	A	100	5	100	0	0
rs10461381	RNF180	5	5q12.3	63770219	0	no	66	38	8	33.9286	112	0.241071	A	G	0.593042	21.0526	-75	A	85.7143	7	87.5	1	12.5
rs1046161	C12orf5	12	12p13.32	4332301	0	no	58	58	13	51.7857	112	0.375	G	A	1.22921	8.62069	60	G	75	1	20	4	80
rs10461703	ADAMTS12	5	5p13.3	33631981	0	no	48	48	29	42.8571	112	0.473214	A	G	2.20745	20.8333	60	G	75	2	20	8	80
rs10461924	ADAMTS12	5	5p13.3	33631753	0	no	48	48	29	42.8571	112	0.473214	A	G	2.20745	25	66.6667	G	80	2	16.6667	10	83.3333
rs10462701	DNAH5	5	5p15.2	13319667	0	no	81	28	3	25	112	0.151786	G	A	0.094857	7.14286	-100	A	100	0	0	2	100
rs10462841	ADCY2	5	5p15.31	7570115	0	no	82	28	2	25	112	0.142857	C	G	0.048611	14.2857	-100	C	100	4	100	0	0
rs1046333	PRDM2	1	1p36.21	13895150	0	no	67	39	5	35.1351	111	0.220721	A	T	0.050605	10.2564	-100	A	100	4	100	0	0
rs10463878	CSS3	5	5q23.3	130025406	0	no	61	46	5	41.0714	112	0.25	C	A	1.01587	17.3913	75	C	85.7143	7	87.5	1	12.5
rs1046444	C10orf56	10	10q22.3	80815707	0	no	73	35	4	31.25	112	0.191964	C	G	0.006007	14.2857	-60	C	75	4	80	1	20
rs1046455	KIAA1706	7	7p14.2	36113915	0	no	49	42	21	37.5	112	0.375	G	A	4.48	28.5714	-66.6667	A	80	2	16.6667	10	83.3333
rs1046472	HEY1	8	8q21.13	80839084	1	no	62	43	7	38.3929	112	0.254464	C	A	0.015783	9.30233	100	C	100	4	100	0	0
rs10467177	TBC1D15	12	12q21.1	70573426	0	no	64	38	10	33.9286	112	0.258929	A	G	1.50478	26.3158	-80	A	88.8889	9	90	1	10
rs10467700	LOC122258	13	13q34	112137473	0	no	94	17	1	15.1786	112	0.0848214	G	A	0.055878	29.4118	-100	A	100	0	0	5	100
rs1046909	EXOSC5	19	19q13.2	46574552	1	no	58	58	9	51.7857	112	0.339286	G	A	2.69253	24.1379	-71.4286	A	83.3333	12	85.7143	2	14.2857
rs1047210	TRIM59	3	3q25.33	161636960	0	no	51	51	23	45.5357	112	0.433036	C	A	0.591171	19.6078	-60	A	75	8	80	2	20
rs10472310	OSMR	5	5p13.1	38905548	0	no	79	32	1	28.5714	112	0.151786	A	G	1.3453	6.25	-100	A	100	2	100	0	0
rs10473255	LOC285636	5	5p13.1	41959252	0	no	100	11	1	9.82143	112	0.0580357	G	C	1.15871	9.09091	-100	C	100	0	0	1	100
rs1047448	KRTHA1	17	17q21.2	36803778	0	no	96	13	3	11.6071	112	0.0848214	A	G	7.13362	38.4615	-100	A	100	5	100	0	0
rs10474544	SCAMP1	5	5q14.1	77724191	0	no	53	53	26	47.3214	112	0.46875	C	G	0.278434	11.3208	-66.6667	C	80	5	83.3333	1	16.6667
rs10475386	ADCY2	5	5p15.31	7760145	0	no	94	17	1	15.1786	112	0.0848214	A	G	0.055878	11.7647	100	G	100	0	0	2	100
rs1047640	SP3	2	2q31.1	174646257	0	no	86	24	2	21.4286	112	0.125	A	G	0.046647	20.8333	-60	A	75	4	80	1	20
rs1047661	TBRG1	11	11q24.2	124007470	0	no	95	16	1	14.2857	112	0.0803571	A	G	0.125251	31.25	-60	A	75	4	80	1	20
rs1047662	MTHFD1L	6	6q25.1	151514949	0	no	97	14	1	12.5	112	0.0714286	C	G	0.372781	7.14286	-100	C	100	1	100	0	0
rs10476743	FLJ41603	5	5q32	148985020	0	no	51	51	10	45.5357	112	0.316964	C	A	0.298706	23.5294	66.6667	C	80	10	83.3333	2	16.6667
rs1047776	LEPREL2	12	12p13.31	6818953	0	no	47	47	18	41.9643	112	0.370536	G	A	1.12901	12.766	100	G	100	6	100	0	0
rs1048012	RABL4	22	22q12.3	35487829	1	no	67	33	12	29.4643	112	0.254464	A	G	5.59204	33.3333	-63.6364	A	77.7778	9	81.8182	2	18.1818
rs1048084	ATOH8	2	2p11.2	85913961	1	no	52	52	26	46.4286	112	0.464286	A	G	0.497778	15.3846	100	G	100	0	0	8	100
rs1048261	HSPB7	1	1p36.13	16086257	0	no	57	57	8	50.8929	112	0.325893	A	T	2.80679	22.807	-69.2308	A	81.8182	11	84.6154	2	15.3846
rs10483449	NPAS3	14	14q13.1	33050213	0	no	64	39	9	34.8214	112	0.254464	A	G	0.757807	12.8205	100	G	100	0	0	5	100
rs10483649	KTN1	14	14q22.3	55177760	0	no	51	50	11	44.6429	112	0.321429	G	A	0.061284	12	-66.6667	A	80	1	16.6667	5	83.3333
rs10483793	GPHN	14	14q23.3	66626018	0	no	106	5	1	4.46429	112	0.03125	G	A	7.72767	20	100	G	100	1	100	0	0
rs10483938	NRXN3	14	14q31.1	79451730	0	no	88	23	1	20.5357	112	0.111607	G	A	0.141768	47.8261	63.6364	G	77.7778	9	81.8182	2	18.1818
rs10485097	PPIL4	6	6q25.1	149887343	0	no	75	34	3	30.3571	112	0.178571	G	A	0.135501	23.5294	75	G	85.7143	7	87.5	1	12.5
rs10485172	C6orf146	6	6p25.2	4014132	0	no	93	18	1	16.0714	112	0.0892857	A	G	0.015502	5.55556	-100	A	100	1	100	0	0
rs10485651	ACTR5	20	20q11.23	36827446	0	no	94	15	3	13.3929	112	0.09375	G	A	5.02531	26.6667	-100	A	100	0	0	4	100
rs10485699	PTPRT	20	20q13.11	41264322	1	no	68	38	6	33.9286	112	0.223214	A	T	0.052299	13.1579	-60	A	75	4	80	1	20
rs10485720	PLCB1	20	20p12.3	8092719	1	no	74	33	5	29.4643	112	0.191964	A	G	0.282669	30.303	-100	A	100	10	100	0	0
rs10485734	PAK7	20	20p12.2	9573787	0	no	85	25	2	22.3214	112	0.129464	G	A	0.010594	20	60	G	75	4	80	1	20
rs10486032	DGKB	7	7p21.2	14231895	0	no	78	29	5	25.8929	112	0.174107	A	G	1.11225	20.6897	-66.6667	A	80	5	83.3333	1	16.6667
rs1048604	EVI1	3	3q26.2	170284197	0	no	52	52	29	46.4286	112	0.491071	T	A	0.566699	11.5385	66.6667	A	80	1	16.6667	5	83.3333
rs10486281	NXPH1	7	7p21.3	8795946	0	no	59	44	9	39.2857	112	0.276786	G	A	0.039239	22.7273	-60	A	75	2	20	8	80
rs10486519	B1	7	7p14.3	33009439	0	no	59	41	12	36.6071	112	0.290179	T	A	1.38915	26.8293	63.6364	T	77.7778	9	81.8182	2	18.1818
rs1048675	KIAA1754L	2	2q11.2	96415758	0	no	55	44	13	39.2857	112	0.3125	A	G	0.822857	11.3636	-60	A	75	4	80	1	20
rs10487157	MOSPD3	7	7q22.1	99859138	1	no	58	53	1	47.3214	112	0.245536	G	C	8.60891	11.3208	-100	C	100	0	0	6	100
rs10487284	FBXL13	7	7q22.1	102064226	0	no	75	34	3	30.3571	112	0.178571	G	A	0.135501	8.82353	-100	A	100	0	0	3	100
rs10487302	LRRN3	7	7q31.1	110285379	0	no	97	14	1	12.5	112	0.0714286	A	G	0.372781	14.2857	-100	A	100	2	100	0	0
rs1048788	ATP8A2	13	13q12.13	25492668	0	no	84	25	3	22.3214	112	0.138393	C	A	0.458963	24	-100	A	100	0	0	6	100
rs10488372	GIMAP1	7	7q36.1	149849965	0	no	57	47	8	41.9643	112	0.28125	G	A	0.161364	19.1489	77.7778	G	87.5	8	88.8889	1	11.1111
rs10488674	NAP1L4	11	11p15.4	2956971	0	no	62	38	12	33.9286	112	0.276786	G	A	2.60569	7.89474	100	G	100	3	100	0	0
rs10489098	PPARGC1A	4	4p15.2	23802156	0	no	73	34	5	30.3571	112	0.196429	G	A	0.165012	23.5294	-75	A	85.7143	1	12.5	7	87.5
rs10489170	PACE-1	1	1q24.2	166571843	0	no	88	22	2	19.6429	112	0.116071	A	G	0.204544	22.7273	60	G	75	1	20	4	80
rs10490843	DHX36	3	3q25.2	155473802	0	no	99	12	1	10.7143	112	0.0625	G	A	0.822857	8.33333	100	G	100	1	100	0	0
rs10490998	CUGBP2	10	10p14	10215417	1	no	83	27	2	24.1071	112	0.138393	G	A	0.013219	3.7037	100	G	100	1	100	0	0
rs10491131	KRTHA4	17	17q21.2	36786623	0	no	95	14	3	12.5	112	0.0892857	G	A	5.99573	28.5714	100	G	100	4	100	0	0
rs10491455	CMYA5	5	5q14.1	79209893	0	no	83	28	1	25	112	0.133929	A	G	0.675537	17.8571	100	G	100	0	0	5	100
rs10491556	SLC24A2	9	9p22.1	19517424	0	no	67	37	8	33.0357	112	0.236607	G	C	0.818988	10.8108	100	G	100	4	100	0	0
rs10491809	MGC45564	9	9q31.2	105392454	0	no	95	16	1	14.2857	112	0.0803571	A	G	0.125251	12.5	100	G	100	0	0	2	100
rs1049212	PPL	16	16p13.3	4872930	0	no	62	62	19	55.3571	112	0.446429	G	A	1.6128	14.5161	-77.7778	A	87.5	8	88.8889	1	11.1111
rs1049230	TRIP10	19	19p13.3	6702281	1	no	73	35	4	31.25	112	0.191964	G	A	0.006007	8.57143	-100	A	100	0	0	3	100
rs1049245	SPOCK2	10	10q22.1	73492249	1	no	56	56	16	50	112	0.392857	C	A	0.25943	12.5	71.4286	C	83.3333	1	14.2857	6	85.7143
rs10493049	COL16A1	1	1p35.2	31837972	0	no	86	23	3	20.5357	112	0.129464	A	G	0.886112	13.0435	100	G	100	0	0	3	100
rs1049305	AQP1	7	7p14.3	30737062	0	no	52	52	14	46.4286	112	0.357143	C	G	0.013827	11.5385	66.6667	G	80	1	16.6667	5	83.3333
rs10493367	KIAA1579	1	1p31.3	64918169	0	no	88	22	2	19.6429	112	0.116071	A	G	0.204544	22.7273	-60	A	75	4	80	1	20
rs10493377	DNAJC6	1	1p31.2	65591273	0	no	54	54	24	48.2143	112	0.455357	A	G	0.08759	9.25926	60	G	75	1	20	4	80
rs10493785	COL24A1	1	1p22.3	86265759	1	no	75	34	3	30.3571	112	0.178571	G	A	0.135501	14.7059	100	G	100	5	100	0	0
rs10493887	PTBP2	1	1p21.3	97122527	0	no	99	12	1	10.7143	112	0.0625	A	G	0.822857	25	100	G	100	0	0	3	100
rs10494059	NTNG1	1	1p13.3	107354647	0	no	75	35	2	31.25	112	0.174107	C	A	0.840437	31.4286	81.8182	C	90	10	90.9091	1	9.09091
rs10494756	FLJ20054	1	1q31.3	194216751	0	no	56	56	20	50	112	0.428571	G	A	0.048611	21.4286	83.3333	G	90.9091	1	8.33333	11	91.6667
rs10494783	PTPRC	1	1q31.3	195395318	0	no	93	18	1	16.0714	112	0.0892857	G	A	0.015502	33.3333	66.6667	G	80	5	83.3333	1	16.6667
rs10494885	CR1	1	1q32.2	204203584	0	no	55	55	27	49.1071	112	0.486607	G	A	0.032949	23.6364	69.2308	G	81.8182	2	15.3846	11	84.6154
rs10494972	PROX1	1	1q41	210595746	0	no	103	8	1	7.14286	112	0.0446429	A	T	2.96175	25	-100	A	100	2	100	0	0
rs1049606	CCND2	12	12p13.32	4253297	1	no	60	60	16	53.5714	112	0.410714	A	G	1.27557	15	77.7778	G	87.5	1	11.1111	8	88.8889
rs10496092	USP34	2	2p15	61436330	0	no	50	50	20	44.6429	112	0.401786	G	A	0.569535	14	-71.4286	A	83.3333	6	85.7143	1	14.2857
rs1049622	DDR1	6	6p21.33	30966836	0	no	78	32	2	28.5714	112	0.160714	G	A	0.391217	15.625	-60	A	75	1	20	4	80
rs10496226	CTNNA2	2	2p12	79571686	0	no	60	44	8	39.2857	112	0.267857	G	A	0.000296	4.54545	100	G	100	2	100	0	0
rs10496345	FLJ45273	2	2q11.2	100276137	0	no	54	54	19	48.2143	112	0.410714	A	C	0.00175	7.40741	100	C	100	0	0	4	100
rs10496436	ACOXL	2	2q13	111465431	0	no	54	54	23	48.2143	112	0.446429	G	A	0.067317	9.25926	-60	A	75	4	80	1	20
rs10496556	C1QL2	2	2q14.2	119603636	0	no	55	41	16	36.6071	112	0.325893	A	C	3.11732	9.7561	-100	A	100	4	100	0	0
rs10496557	C1QL2	2	2q14.2	119603665	0	no	55	44	13	39.2857	112	0.3125	G	A	0.822857	20.4545	77.7778	G	87.5	8	88.8889	1	11.1111
rs10496573	CLASP1	2	2q14.2	122070442	0	no	95	16	1	14.2857	112	0.0803571	G	A	0.125251	25	-100	A	100	0	0	4	100
rs10496978	ZFHX1B	2	2q22.3	145923906	0	no	49	49	14	43.75	112	0.34375	G	A	0.102847	14.2857	-71.4286	A	83.3333	1	14.2857	6	85.7143
rs10497502	AGPS	2	2q31.2	178206152	1	no	84	25	3	22.3214	112	0.138393	A	G	0.458963	24	-66.6667	A	80	5	83.3333	1	16.6667
rs10497806	C2orf11	2	2q33.1	198334457	0	no	53	48	11	42.8571	112	0.3125	A	G	0.000756	12.5	66.6667	G	80	1	16.6667	5	83.3333
rs10497850	SGOL2	2	2q33.1	201226831	0	no	66	43	3	38.3929	112	0.21875	T	A	1.70177	4.65116	-100	A	100	0	0	2	100
rs10497888	FZD5	2	2q33.3	208586741	1	no	54	51	7	45.5357	112	0.290179	C	A	1.24352	9.80392	-100	A	100	0	0	5	100
rs10497900	PTHR2	2	2q34	209122449	0	no	60	60	23	53.5714	112	0.473214	C	A	0.621833	16.6667	-60	A	75	8	80	2	20
rs10498063	FLJ12610	2	2q35	219771223	0	no	52	46	14	41.0714	112	0.330357	G	A	0.575968	15.2174	-71.4286	A	83.3333	1	14.2857	6	85.7143
rs10498140	FARSLB	2	2q36.1	223287978	0	no	82	29	1	25.8929	112	0.138393	G	A	0.823407	20.6897	-66.6667	A	80	1	16.6667	5	83.3333
rs10499206	REPS1	6	6q24.1	139311688	0	no	106	5	1	4.46429	112	0.03125	A	G	7.72767	20	-100	A	100	1	100	0	0
rs10499235	UTRN	6	6q24.2	145144302	0	no	86	22	4	19.6429	112	0.133929	A	G	2.63088	45.4545	-60	A	75	8	80	2	20
rs1049989	PDLIM1	10	10q23.33	96987469	0	no	75	31	6	27.6786	112	0.191964	C	A	1.30151	9.67742	100	C	100	3	100	0	0
rs10500121	UBE2H	7	7q32.2	129114534	0	no	84	25	3	22.3214	112	0.138393	A	G	0.458963	20	60	G	75	1	20	4	80
rs1050045	OS-9	12	12q14.1	56401538	0	no	58	58	15	51.7857	112	0.392857	A	G	0.819926	24.1379	71.4286	G	83.3333	2	14.2857	12	85.7143
rs10500656	OR52E5	11	11p15.4	5879658	0	no	91	19	2	16.9643	112	0.102679	G	A	0.705834	26.3158	-60	A	75	1	20	4	80
rs10500664	DCHS1	11	11p15.4	6642134	0	no	100	11	1	9.82143	112	0.0580357	A	G	1.15871	18.1818	100	G	100	0	0	2	100
rs10500673	FLJ35709	11	11p15.4	6519318	0	no	89	19	4	16.9643	112	0.120536	A	C	4.47326	26.3158	-100	A	100	5	100	0	0
rs1050069	SNN	16	16p13.13	11677464	0	no	64	64	22	57.1429	112	0.482143	G	A	2.33266	23.4375	86.6667	G	92.8571	1	6.66667	14	93.3333
rs10500844	FLJ23311	11	11p15.1	19206740	0	no	57	49	6	43.75	112	0.272321	A	C	1.20888	20.4082	-60	A	75	8	80	2	20
rs10501059	TMEM16C	11	11p14.2	26625743	0	no	77	32	3	28.5714	112	0.169643	A	C	0.022419	15.625	-60	A	75	4	80	1	20
rs10501429	FLJ23441	11	11q14.1	77957438	0	no	76	30	6	26.7857	112	0.1875	C	A	1.63652	30	77.7778	C	87.5	8	88.8889	1	11.1111
rs1050181	PLEK	2	2p13.3	68534603	0	no	54	54	22	48.2143	112	0.4375	G	C	0.046647	20.3704	100	G	100	0	0	11	100
rs1050224	SP100	2	2q37.1	231157401	0	no	60	39	13	34.8214	112	0.290179	A	G	2.68098	30.7692	83.3333	G	90.9091	1	8.33333	11	91.6667
rs10502311	MYOM1	18	18p11.31	3067397	0	no	61	61	13	54.4643	112	0.388393	A	G	2.40065	8.19672	-60	A	75	4	80	1	20
rs10502618	NOL4	18	18q12.1	29682157	1	no	83	27	2	24.1071	112	0.138393	A	C	0.013219	18.5185	-60	A	75	4	80	1	20
rs1050286	OLR1	12	12p13.2	10202830	0	no	52	52	23	46.4286	112	0.4375	A	G	0.359932	7.69231	-100	A	100	4	100	0	0
rs10503676	LZTS1	8	8p21.3	20234504	0	no	90	20	2	17.8571	112	0.107143	A	G	0.497778	45	77.7778	G	87.5	1	11.1111	8	88.8889
rs1050377	MAPRE2	18	18q12.1	30975400	1	no	83	28	1	25	112	0.133929	G	A	0.675537	10.7143	-100	A	100	0	0	3	100
rs10504434	VEST1	8	8q13.2	70046521	0	no	46	46	20	41.0714	112	0.383929	A	G	1.94508	13.0435	66.6667	G	80	1	16.6667	5	83.3333
rs10504471	NCOA2	8	8q13.3	71351682	0	no	96	14	2	12.5	112	0.0803571	A	G	2.6652	14.2857	100	G	100	0	0	2	100
rs1050492	ITPKB	1	1q42.12	223127235	1	no	58	51	3	45.5357	112	0.254464	G	A	4.48565	17.6471	77.7778	G	87.5	8	88.8889	1	11.1111
rs10506408	SLC16A7	12	12q14.1	58834234	0	no	60	60	22	53.5714	112	0.464286	G	A	0.662722	10	66.6667	G	80	1	16.6667	5	83.3333
rs1050705	F8	X	Xq28	153627904	0	no	53	50	9	44.6429	112	0.303571	A	G	0.348814	22	-63.6364	A	77.7778	9	81.8182	2	18.1818
rs1050721	B1	7	7p14.3	33418188	0	no	68	36	8	32.1429	112	0.232143	G	A	1.08423	16.6667	-100	A	100	0	0	6	100
rs10508248	PITRM1	10	10p15.2	3180013	0	no	78	29	5	25.8929	112	0.174107	G	C	1.11225	17.2414	100	G	100	5	100	0	0
rs10508258	KLF6	10	10p15.2	3701122	0	no	66	66	15	58.9286	112	0.428571	C	A	4.62109	16.6667	63.6364	C	77.7778	2	18.1818	9	81.8182
rs10508289	AKR1CL2	10	10p15.1	4789159	0	no	55	55	27	49.1071	112	0.486607	A	G	0.032949	9.09091	-60	A	75	4	80	1	20
rs10508332	ITIH5	10	10p14	7717209	1	no	54	43	15	38.3929	112	0.325893	A	G	1.7835	4.65116	-100	A	100	2	100	0	0
rs10508462	C10orf30	10	10p13	13559749	0	no	53	53	25	47.3214	112	0.459821	A	C	0.251853	13.2075	71.4286	C	83.3333	1	14.2857	6	85.7143
rs10508955	PRKG1	10	10q21.1	53356210	1	no	92	19	1	16.9643	112	0.09375	A	G	0.000302	15.7895	100	G	100	0	0	3	100
rs10509289	CTNNA3	10	10q21.3	68951501	0	no	84	24	4	21.4286	112	0.142857	G	C	1.75	8.33333	-100	C	100	0	0	2	100
rs1050931	RAB27A	15	15q21.3	53284983	0	no	77	27	8	24.1071	112	0.191964	G	A	5.56574	3.7037	100	G	100	1	100	0	0
rs1050975	IRF4	6	6p25.3	353012	1	no	82	29	1	25.8929	112	0.138393	A	G	0.823407	13.7931	100	G	100	0	0	4	100
rs10510020	PNLIP	10	10q25.3	118221295	0	no	91	17	4	15.1786	112	0.111607	A	G	6.16274	29.4118	100	G	100	0	0	5	100
rs10510025	KIAA1598	10	10q25.3	118640986	0	no	60	44	8	39.2857	112	0.267857	G	A	0.000296	18.1818	-75	A	85.7143	1	12.5	7	87.5
rs10510032	EMX2	10	10q26.11	119483796	1	no	84	23	5	20.5357	112	0.147321	C	A	3.73486	30.4348	-71.4286	A	83.3333	1	14.2857	6	85.7143
rs10510046	C10orf46	10	10q26.11	120443158	0	no	90	21	1	18.75	112	0.102679	A	G	0.034383	19.0476	-100	A	100	4	100	0	0
rs10510106	TACC2	10	10q26.13	123999283	0	no	53	45	14	40.1786	112	0.325893	A	G	0.819675	20	-77.7778	A	87.5	8	88.8889	1	11.1111
rs10510414	FLJ22405	3	3p25.3	9691403	0	no	96	15	1	13.3929	112	0.0758929	A	T	0.228651	26.6667	-100	A	100	4	100	0	0
rs10510478	TBC1D5	3	3p24.3	17705286	0	no	51	51	29	45.5357	112	0.486607	G	A	0.879827	9.80392	60	G	75	1	20	4	80
rs10510678	STAC	3	3p22.3	36215909	0	no	75	30	7	26.7857	112	0.196429	A	G	2.57117	16.6667	-60	A	75	4	80	1	20
rs1051101	DAD1	14	14q11.2	22127924	0	no	57	48	7	42.8571	112	0.276786	G	A	0.556508	16.6667	-75	A	85.7143	1	12.5	7	87.5
rs1051115	TAF11	6	6p21.31	34963726	0	no	97	13	2	11.6071	112	0.0758929	G	C	3.3324	46.1538	100	G	100	6	100	0	0
rs10511246	CBLB	3	3q13.11	107065002	0	no	67	41	4	36.6071	112	0.21875	C	A	0.564917	2.43902	-100	A	100	0	0	1	100
rs10511273	DZIP3	3	3q13.13	109813756	0	no	69	39	4	34.8214	112	0.209821	G	A	0.281415	10.2564	100	G	100	4	100	0	0
rs10511694	IFNW1	9	9p21.3	21133020	0	no	64	42	6	37.5	112	0.241071	G	A	0.069088	19.0476	-75	A	85.7143	1	12.5	7	87.5
rs10511802	TEK	9	9p21.2	27158315	0	no	67	40	5	35.7143	112	0.223214	A	G	0.100029	27.5	63.6364	G	77.7778	2	18.1818	9	81.8182
rs10512541	KCNJ2	17	17q24.3	66217618	1	no	48	48	18	42.8571	112	0.375	G	A	0.822857	20.8333	-60	A	75	8	80	2	20
rs10512696	DAB2	5	5p13.1	39459664	0	no	58	58	16	51.7857	112	0.401786	G	A	0.668891	12.069	-100	A	100	7	100	0	0
rs10512764	C6	5	5p13.1	41193097	0	no	86	22	4	19.6429	112	0.133929	G	A	2.63088	13.6364	-100	A	100	0	0	3	100
rs10513456	PBX3	9	9q33.3	125799403	0	no	56	39	17	34.8214	112	0.325893	A	G	4.82115	12.8205	60	G	75	1	20	4	80
rs1051476	ETS2	21	21q22.2	39117706	1	no	53	51	8	45.5357	112	0.299107	C	G	0.829022	15.6863	75	G	85.7143	1	12.5	7	87.5
rs10514775	RASGRP3	2	2p22.3	33700683	0	no	89	22	1	19.6429	112	0.107143	A	G	0.079644	4.54545	100	G	100	0	0	1	100
rs10515	ZNF266	19	19p13.2	9384724	0	no	63	63	13	56.25	112	0.397321	G	A	3.41167	12.6984	75	G	85.7143	1	12.5	7	87.5
rs10515876	MAT2B	5	5q34	163710999	1	no	51	49	12	43.75	112	0.325893	A	C	0.002036	24.4898	66.6667	C	80	2	16.6667	10	83.3333
rs10515899	MAT2B	5	5q34	164945507	1	no	92	19	1	16.9643	112	0.09375	A	C	0.000302	5.26316	-100	A	100	1	100	0	0
rs10516034	KIBRA	5	5q34	166996092	0	no	73	30	9	26.7857	112	0.214286	C	A	4.68595	6.66667	-100	A	100	0	0	2	100
rs10516038	KIBRA	5	5q34	167122190	0	no	56	41	15	36.6071	112	0.316964	G	A	2.67559	24.3902	-60	A	75	2	20	8	80
rs10516254	RAB28	4	4p15.33	12310930	0	no	55	55	13	49.1071	112	0.361607	G	A	0.453431	14.5455	-75	A	85.7143	7	87.5	1	12.5
rs10516301	LDB2	4	4p15.32	16210422	0	no	89	22	1	19.6429	112	0.107143	G	A	0.079644	27.2727	-66.6667	A	80	1	16.6667	5	83.3333
rs10516437	EIF4E	4	4q23	100147223	1	no	53	43	16	38.3929	112	0.334821	A	G	2.13528	13.9535	66.6667	G	80	1	16.6667	5	83.3333
rs10516466	EMCN	4	4q24	101760008	0	no	94	17	1	15.1786	112	0.0848214	A	G	0.055878	17.6471	-100	A	100	3	100	0	0
rs10516496	LOC150159	4	4q24	104299769	0	no	50	50	16	44.6429	112	0.366071	G	A	0.162847	10	60	G	75	1	20	4	80
rs10516657	RASGEF1B	4	4q21.22	83055284	0	no	52	52	12	46.4286	112	0.339286	T	A	0.14164	23.0769	66.6667	T	80	2	16.6667	10	83.3333
rs10516801	PKD2	4	4q22.1	89298728	0	no	55	48	9	42.8571	112	0.294643	G	A	0.10812	10.4167	-60	A	75	1	20	4	80
rs10516940	GRID2	4	4q22.3	94951377	1	no	50	50	15	44.6429	112	0.357143	G	A	0.08642	24	66.6667	G	80	2	16.6667	10	83.3333
rs10517018	PPARGC1A	4	4p15.2	23236313	0	no	101	10	1	8.92857	112	0.0535714	G	A	1.5993	10	100	G	100	1	100	0	0
rs10517297	CENTD1	4	4p15.1	33736634	0	no	91	20	1	17.8571	112	0.0982143	C	A	0.00735	5	100	C	100	1	100	0	0
rs10517468	LPHN3	4	4q13.1	60260720	1	no	56	46	10	41.0714	112	0.294643	A	C	0.015837	13.0435	66.6667	C	80	1	16.6667	5	83.3333
rs10517482	LPHN3	4	4q13.1	60577199	1	no	68	35	9	31.25	112	0.236607	G	C	2.03952	14.2857	-60	C	75	1	20	4	80
rs10517596	LRAT	4	4q32.1	155985419	1	no	93	18	1	16.0714	112	0.0892857	G	A	0.015502	5.55556	100	G	100	1	100	0	0
rs1051782	ETV6	12	12p13.2	11939040	0	no	53	53	25	47.3214	112	0.459821	G	C	0.251853	13.2075	71.4286	G	83.3333	1	14.2857	6	85.7143
rs10517917	SPOCK3	4	4q32.3	168413954	1	no	92	18	2	16.0714	112	0.0982143	A	G	0.962641	5.55556	-100	A	100	1	100	0	0
rs10518039	SH3MD2	4	4q32.3	170452519	0	no	54	48	10	42.8571	112	0.303571	A	G	0.020638	39.5833	-68.4211	A	81.25	16	84.2105	3	15.7895
rs10518208	PAQR3	4	4q21.21	80196123	0	no	103	7	2	6.25	112	0.0491071	G	A	12.254	28.5714	-100	A	100	0	0	2	100
rs1051854	SPOCK	5	5q31.1	136341912	0	no	90	19	3	16.9643	112	0.111607	C	A	2.33932	31.5789	66.6667	C	80	5	83.3333	1	16.6667
rs1051858	ARID4A	14	14q23.1	57900895	1	no	55	38	19	33.9286	112	0.339286	A	G	6.62674	13.1579	60	G	75	1	20	4	80
rs10518693	IVD	15	15q15.1	38487314	0	no	59	59	16	52.6786	112	0.40625	G	A	0.947158	11.8644	71.4286	G	83.3333	1	14.2857	6	85.7143
rs10518739	MAP2K5	15	15q23	65802025	1	no	45	45	25	40.1786	112	0.424107	A	G	3.52785	22.2222	-100	A	100	10	100	0	0
rs10518783	C15orf15	15	15q21.3	52908472	1	no	67	36	9	32.1429	112	0.241071	G	C	1.65524	11.1111	100	G	100	4	100	0	0
rs10519216	MORF4L1	15	15q25.1	76974397	1	no	78	32	2	28.5714	112	0.160714	T	A	0.391217	18.75	-66.6667	A	80	1	16.6667	5	83.3333
rs10519444	COMMD10	5	5q23.1	115501322	0	no	92	19	1	16.9643	112	0.09375	C	A	0.000302	10.5263	-100	A	100	0	0	2	100
rs10519729	C15orf16	15	15q13.3	29652894	0	no	72	38	2	33.9286	112	0.1875	G	A	1.44416	13.1579	60	G	75	4	80	1	20
rs10520063	LRBA	4	4q31.23	151650691	1	no	94	17	1	15.1786	112	0.0848214	G	A	0.055878	11.7647	100	G	100	2	100	0	0
rs10520218	REG-III	2	2p12	79077680	0	no	60	45	7	40.1786	112	0.263393	A	G	0.140664	13.3333	100	G	100	0	0	6	100
rs10520749	MCTP2	15	15q26.2	92708692	0	no	52	52	12	46.4286	112	0.339286	A	G	0.14164	13.4615	-71.4286	A	83.3333	6	85.7143	1	14.2857
rs10521374	KLHL4	X	Xq21.31	86931336	1	no	64	38	10	33.9286	112	0.258929	A	C	1.50478	7.89474	-100	A	100	3	100	0	0
rs1052177	PKLR	1	1q22	152073423	0	no	57	45	10	40.1786	112	0.290179	A	G	0.068183	24.4444	63.6364	G	77.7778	2	18.1818	9	81.8182
rs10521977	DMD	X	Xp21.1	31509120	0	no	47	47	24	41.9643	112	0.424107	G	A	2.22421	23.4043	-63.6364	A	77.7778	9	81.8182	2	18.1818
rs1052230	CD3Z	1	1q24.2	164131739	0	no	81	29	2	25.8929	112	0.147321	G	C	0.105012	17.2414	100	G	100	5	100	0	0
rs1052231	CD3Z	1	1q24.2	164131732	0	no	81	26	5	23.2143	112	0.160714	A	T	2.17892	11.5385	-100	A	100	3	100	0	0
rs1052248	LST1	6	6p21.33	31664560	0	no	70	33	9	29.4643	112	0.227679	T	A	2.94622	30.303	60	T	75	8	80	2	20
rs1052448	C9orf138	9	9p22.1	18918039	0	no	76	32	4	28.5714	112	0.178571	A	G	0.076219	6.25	100	G	100	0	0	2	100
rs1052532	MGC45386	15	15q26.1	89275240	0	no	56	50	6	44.6429	112	0.276786	A	G	1.48361	20	80	G	88.8889	1	10	9	90
rs1052618	TMEM22	3	3q22.3	138057199	0	no	57	57	10	50.8929	112	0.34375	G	A	1.83543	22.807	69.2308	G	81.8182	2	15.3846	11	84.6154
rs1052684	SMC5L1	9	9q21.11	70199071	0	no	60	42	10	37.5	112	0.276786	T	A	0.449075	16.6667	71.4286	T	83.3333	6	85.7143	1	14.2857
rs1052812	UBP1	3	3p23	33513045	1	no	47	47	20	41.9643	112	0.388393	G	A	1.52543	14.8936	-71.4286	A	83.3333	6	85.7143	1	14.2857
rs1052835	TFCP2L2	2	2p25.1	10092671	0	no	57	57	24	50.8929	112	0.46875	A	G	0.053465	8.77193	-60	A	75	4	80	1	20
rs1053000	PFKP	10	10p15.2	3168881	0	no	52	49	11	43.75	112	0.316964	G	A	0.012119	10.2041	-60	A	75	1	20	4	80
rs1053019	C14orf131	14	14q32.32	101878026	0	no	97	14	1	12.5	112	0.0714286	C	A	0.372781	35.7143	-60	A	75	1	20	4	80
rs1053049	PPARD	6	6p21.31	35503596	0	no	68	38	6	33.9286	112	0.223214	A	G	0.052299	13.1579	60	G	75	1	20	4	80
rs1053135	SYT6	1	1p13.2	114346527	1	no	51	51	28	45.5357	112	0.477679	A	G	0.856854	11.7647	66.6667	G	80	1	16.6667	5	83.3333
rs1053227	DDIT4L	4	4q24	101464346	0	no	52	52	21	46.4286	112	0.419643	G	A	0.245396	13.4615	71.4286	G	83.3333	1	14.2857	6	85.7143
rs1053446	OGN	9	9q22.31	92226316	0	no	51	51	15	45.5357	112	0.361607	A	T	0.021104	11.7647	-66.6667	A	80	5	83.3333	1	16.6667
rs1053504	RHOH	4	4p14	40021408	0	no	66	38	8	33.9286	112	0.241071	A	G	0.593042	7.89474	-100	A	100	3	100	0	0
rs1053874	DNASE1	16	16p13.3	3647748	0	no	64	64	7	57.1429	112	0.348214	G	A	7.50547	32.8125	-61.9048	A	76.4706	17	80.9524	4	19.0476
rs1054214	H2AFV	7	7p13	44645188	0	no	78	30	4	26.7857	112	0.169643	A	G	0.271508	23.3333	-71.4286	A	83.3333	6	85.7143	1	14.2857
rs1054252	MRGPRF	11	11q13.3	68528648	0	no	49	49	17	43.75	112	0.370536	G	A	0.432208	24.4898	-66.6667	A	80	10	83.3333	2	16.6667
rs1054442	PRKAG1	12	12q13.12	47675587	1	no	53	46	13	41.0714	112	0.321429	A	C	0.383024	10.8696	60	C	75	1	20	4	80
rs1054480	ADAMTS2	5	5q35.3	178473581	0	no	59	46	7	41.0714	112	0.267857	G	A	0.249037	23.913	-81.8182	A	90	1	9.09091	10	90.9091
rs1054600	PRND	20	20p13	4656130	0	no	74	35	3	31.25	112	0.183036	G	A	0.225948	11.4286	100	G	100	4	100	0	0
rs1054628	IBSP	4	4q22.1	89090090	0	no	82	26	4	23.2143	112	0.151786	G	A	1.08559	7.69231	-100	A	100	0	0	2	100
rs1054637	MGC10946	12	12p12.1	21576375	0	no	53	53	14	47.3214	112	0.361607	C	A	0.069722	9.43396	-60	A	75	4	80	1	20
rs1054645	CACNA1H	16	16p13.3	1210163	0	no	51	51	20	45.5357	112	0.40625	A	G	0.35251	31.3725	-62.5	A	76.9231	13	81.25	3	18.75
rs1054898	HAND2	4	4q34.1	174835091	1	no	69	40	3	35.7143	112	0.205357	A	T	0.995628	25	-80	A	88.8889	9	90	1	10
rs1054899	ALDH5A1	6	6p22.2	24642172	0	no	55	51	6	45.5357	112	0.28125	C	A	1.78642	15.6863	-75	A	85.7143	1	12.5	7	87.5
rs1055055	MGC47816	1	1p34.2	42549609	0	no	50	50	15	44.6429	112	0.357143	G	A	0.08642	10	-100	A	100	5	100	0	0
rs1055099	C4.4A	19	19q13.31	48671429	0	no	47	47	23	41.9643	112	0.415179	C	A	2.06683	21.2766	-60	A	75	8	80	2	20
rs1055196	SLCO4A1	20	20q13.33	60774011	1	no	55	55	22	49.1071	112	0.441964	G	A	0.002212	21.8182	100	G	100	0	0	12	100
rs1055233	TUB	11	11p15.4	8084071	0	no	58	45	9	40.1786	112	0.28125	G	A	0.004321	13.3333	66.6667	G	80	5	83.3333	1	16.6667
rs1055581	USH1C	11	11p15.1	17472244	0	no	58	58	26	51.7857	112	0.491071	T	A	0.145512	22.4138	-84.6154	T	91.6667	12	92.3077	1	7.69231
rs1055637	ALDH16A1	19	19q13.33	54665596	0	no	53	53	15	47.3214	112	0.370536	A	G	0.023356	18.8679	-60	A	75	8	80	2	20
rs1055664	EPC2	2	2q23.1	149379713	0	no	78	29	5	25.8929	112	0.174107	C	A	1.11225	27.5862	75	C	85.7143	7	87.5	1	12.5
rs1055684	CXX1	X	Xq26.3	133899537	0	no	54	54	24	48.2143	112	0.455357	G	A	0.08759	33.3333	77.7778	G	87.5	2	11.1111	16	88.8889
rs1055919	M6PRBP1	19	19p13.3	4803137	0	no	58	58	14	51.7857	112	0.383929	G	A	1.00461	20.6897	83.3333	G	90.9091	1	8.33333	11	91.6667
rs1056019	CNTN1	12	12q12	39623702	0	no	50	50	19	44.6429	112	0.392857	A	G	0.461208	6	100	G	100	0	0	3	100
rs1056036	CST7	20	20p11.21	24888521	0	no	55	55	15	49.1071	112	0.379464	G	A	0.204613	18.1818	-60	A	75	8	80	2	20
rs1056340	KIAA1040	12	12q14.1	61274692	0	no	81	28	3	25	112	0.151786	A	G	0.094857	21.4286	-66.6667	A	80	5	83.3333	1	16.6667
rs1056448	BTEB1	9	9q21.11	70258320	0	no	44	41	27	36.6071	112	0.424107	A	G	7.03317	19.5122	-75	A	85.7143	7	87.5	1	12.5
rs1056667	BTN1A1	6	6p22.1	26618543	0	no	49	49	27	43.75	112	0.459821	A	G	1.59439	22.449	-63.6364	A	77.7778	9	81.8182	2	18.1818
rs1056772	PDLIM5	4	4q22.3	95942403	0	no	62	42	8	37.5	112	0.258929	A	G	0.058478	23.8095	60	G	75	2	20	8	80
rs1056854	HNRPUL1	19	19q13.2	46501835	1	no	76	32	4	28.5714	112	0.178571	A	G	0.076219	21.875	-100	A	100	7	100	0	0
rs1056865	SLC3A1	2	2p21	44458392	0	no	51	45	16	40.1786	112	0.34375	G	A	1.34197	11.1111	100	G	100	5	100	0	0
rs1056894	TCERG1	5	5q32	145840340	1	no	66	43	3	38.3929	112	0.21875	A	G	1.70177	11.6279	60	G	75	1	20	4	80
rs1056898	PMM2	16	16p13.2	8850180	1	no	57	44	11	39.2857	112	0.294643	A	G	0.336983	25	63.6364	G	77.7778	2	18.1818	9	81.8182
rs1056928	FSTL1	3	3q13.33	121597604	0	no	56	56	28	50	112	0.5	T	A	0	8.92857	-60	T	75	4	80	1	20
rs1056993	FLJ41603	5	5q32	148988596	0	no	51	51	10	45.5357	112	0.316964	G	A	0.298706	19.6078	60	G	75	8	80	2	20
rs1057027	IFI16	1	1q23.1	155815450	1	no	76	33	3	29.4643	112	0.174107	A	C	0.067405	30.303	60	C	75	2	20	8	80
rs1057066	LRRC17	7	7q22.1	102168871	0	no	91	19	2	16.9643	112	0.102679	C	G	0.705834	26.3158	-60	C	75	4	80	1	20
rs1057067	CYP7A1	8	8q12.1	59525178	0	no	62	43	7	38.3929	112	0.254464	A	G	0.015783	20.9302	77.7778	G	87.5	1	11.1111	8	88.8889
rs1057147	MSLN	16	16p13.3	758803	0	no	61	47	4	41.9643	112	0.245536	G	A	1.97081	34.0426	-62.5	A	76.9231	3	18.75	13	81.25
rs1057353	UPK3A	22	22q13.31	44003841	0	no	73	33	6	29.4643	112	0.200893	C	G	0.758777	39.3939	-69.2308	C	81.8182	11	84.6154	2	15.3846
rs1057392	PTHR2	2	2q34	209184568	0	no	76	34	2	30.3571	112	0.169643	G	A	0.673265	14.7059	60	G	75	4	80	1	20
rs1057746	SSX2IP	1	1p22.3	84825250	0	no	47	46	19	41.0714	112	0.375	G	A	1.71683	10.8696	60	G	75	4	80	1	20
rs1057772	C5orf3	5	5q33.2	153352718	0	no	52	52	17	46.4286	112	0.383929	A	G	0.038486	11.5385	-66.6667	A	80	5	83.3333	1	16.6667
rs1057793	SASH1	6	6q24.3	148877109	1	no	74	34	4	30.3571	112	0.1875	G	A	0.001503	20.5882	-71.4286	A	83.3333	1	14.2857	6	85.7143
rs1057991	WARS2	1	1p12	119287212	0	no	58	44	10	39.2857	112	0.285714	C	A	0.1575	2.27273	-100	A	100	0	0	1	100
rs1058064	ADCY3	2	2p23.3	24956406	0	no	51	51	29	45.5357	112	0.486607	A	G	0.879827	9.80392	60	G	75	1	20	4	80
rs1058180	HIBCH	2	2q32.2	190987128	0	no	67	36	9	32.1429	112	0.241071	G	A	1.65524	13.8889	-60	A	75	1	20	4	80
rs1058212	BST1	4	4p15.32	15409723	0	no	103	8	1	7.14286	112	0.0446429	A	C	2.96175	12.5	-100	A	100	1	100	0	0
rs1058310	TRIO	5	5p15.2	14562903	0	no	51	51	11	45.5357	112	0.325893	G	A	0.14822	19.6078	60	G	75	2	20	8	80
rs1058331	UBE1DC1	3	3q22.1	133878509	0	no	87	24	1	21.4286	112	0.116071	C	A	0.21969	4.16667	100	C	100	1	100	0	0
rs1058768	TINAG	6	6p12.1	54294106	0	no	52	52	12	46.4286	112	0.339286	G	A	0.14164	9.61538	100	G	100	0	0	5	100
rs1058867	IL10RB	21	21q22.11	33591251	0	no	51	51	24	45.5357	112	0.441964	A	G	0.661437	9.80392	60	G	75	1	20	4	80
rs1059059	EXOSC3	9	9p13.2	37770558	0	no	66	45	1	40.1786	112	0.209821	C	A	5.01874	22.2222	60	C	75	8	80	2	20
rs1059111	NEFL	8	8p21.2	24866005	1	no	90	21	1	18.75	112	0.102679	T	A	0.034383	9.52381	100	T	100	2	100	0	0
rs1059261	DHRS9	2	2q31.1	169777740	0	no	66	38	8	33.9286	112	0.241071	A	G	0.593042	7.89474	100	G	100	0	0	3	100
rs1059309	GBAS	7	7p11.2	55836044	0	no	68	42	2	37.5	112	0.205357	C	A	2.48646	14.2857	-66.6667	A	80	1	16.6667	5	83.3333
rs1059342	PCDH21	10	10q23.1	85967000	0	no	59	45	8	40.1786	112	0.272321	T	A	0.021263	6.66667	100	T	100	3	100	0	0
rs1059696	ALOX5	10	10q11.21	45254443	1	no	68	41	3	36.6071	112	0.209821	G	A	1.2109	24.3902	-60	A	75	2	20	8	80
rs1059702	IRAK1	X	Xq28	152805039	0	no	90	18	4	16.0714	112	0.116071	G	A	5.26344	44.4444	100	G	100	8	100	0	0
rs1060037	NOL6	9	9p13.3	33451574	1	no	86	21	5	18.75	112	0.138393	G	A	5.11824	9.52381	-100	A	100	0	0	2	100
rs1060527	RABGEF1	7	7q11.21	65720462	1	no	82	29	1	25.8929	112	0.138393	G	C	0.823407	10.3448	-100	C	100	0	0	3	100
rs1060564	UBE2G2	21	21q22.3	45015602	1	no	56	44	12	39.2857	112	0.303571	G	A	0.562842	13.6364	-66.6667	A	80	1	16.6667	5	83.3333
rs1060586	RBM18	9	9q33.2	122083233	0	no	41	41	30	36.6071	112	0.450893	A	G	7.61355	17.0732	-71.4286	A	83.3333	6	85.7143	1	14.2857
rs1060637	EIF2B1	12	12q24.31	122635002	0	no	48	48	16	42.8571	112	0.357143	A	T	0.497778	18.75	77.7778	T	87.5	1	11.1111	8	88.8889
rs10609	FLJ11151	16	16p13.12	12574577	0	no	66	37	9	33.0357	112	0.245536	A	G	1.31455	5.40541	-100	A	100	2	100	0	0
rs1061026	METTL3	14	14q11.2	21036949	0	no	90	21	1	18.75	112	0.102679	A	C	0.034383	19.0476	-100	A	100	4	100	0	0
rs1061429	C7	5	5p13.1	41017446	0	no	56	56	22	50	112	0.446429	C	A	0.015104	12.5	-100	A	100	7	100	0	0
rs1061438	C16orf35	16	16p13.3	74457	0	no	84	23	5	20.5357	112	0.147321	G	A	3.73486	13.0435	100	G	100	3	100	0	0
rs1061622	TNFRSF1B	1	1p36.22	12187221	1	no	70	38	4	33.9286	112	0.205357	A	C	0.175369	15.7895	-100	A	100	6	100	0	0
rs1061657	TBX3	12	12q24.21	113570856	1	no	65	37	10	33.0357	112	0.254464	A	G	1.87306	13.5135	60	G	75	1	20	4	80
rs1061664	SEC14L2	22	22q12.2	29144312	0	no	72	33	7	29.4643	112	0.209821	G	A	1.39071	21.2121	-71.4286	A	83.3333	1	14.2857	6	85.7143
rs1061728	IFI44	1	1p31.1	79067617	0	no	62	41	9	36.6071	112	0.263393	G	A	0.358797	24.3902	-60	A	75	2	20	8	80
rs1061810	HSD17B12	11	11p11.2	43834510	1	no	50	45	17	40.1786	112	0.352679	C	A	1.61374	22.2222	-60	A	75	2	20	8	80
rs1061823	RAB27A	15	15q21.3	53283335	0	no	77	27	8	24.1071	112	0.191964	T	A	5.56574	11.1111	100	T	100	3	100	0	0
rs1061870	RAB27A	15	15q21.3	53284061	0	no	78	26	8	23.2143	112	0.1875	C	A	6.34921	11.5385	100	C	100	3	100	0	0
rs1062050	SLC36A4	11	11q21	92520692	1	no	53	53	11	47.3214	112	0.334821	A	C	0.435701	41.5094	72.7273	C	84.2105	3	13.6364	19	86.3636
rs1062076	RWDD3	1	1p21.3	95422350	0	no	80	31	1	27.6786	112	0.147321	A	G	1.15835	16.129	-60	A	75	4	80	1	20
rs1062093	ZNF285	19	19q13.31	49623835	0	no	54	54	15	48.2143	112	0.375	G	C	0.091429	9.25926	60	G	75	1	20	4	80
rs1062169	PGBD1	6	6p22.1	28378230	0	no	94	17	1	15.1786	112	0.0848214	G	A	0.055878	5.88235	-100	A	100	0	0	1	100
rs1062356	RALGDS	9	9q34.2	133003633	0	no	79	31	2	27.6786	112	0.15625	C	G	0.277045	22.5806	-100	C	100	7	100	0	0
rs1062708	RUVBL2	19	19q13.33	54205085	0	no	47	47	25	41.9643	112	0.433036	G	A	2.36733	10.6383	-100	A	100	5	100	0	0
rs1062709	C14orf132	14	14q32.2	95628302	1	no	54	42	16	37.5	112	0.330357	G	A	2.60239	30.9524	-69.2308	A	81.8182	2	15.3846	11	84.6154
rs1063302	CDC14A	1	1p21.2	100696460	0	no	93	18	1	16.0714	112	0.0892857	G	A	0.015502	27.7778	60	G	75	4	80	1	20
rs1063310	GABRP	5	5q35.1	170171690	0	no	63	43	6	38.3929	112	0.245536	C	A	0.147224	16.2791	-100	A	100	0	0	7	100
rs1063478	HLA-DMA	6	6p21.32	33025522	0	no	78	32	2	28.5714	112	0.160714	G	A	0.391217	12.5	100	G	100	4	100	0	0
rs1063539	ADIPOQ	3	3q27.3	188058094	0	no	90	20	2	17.8571	112	0.107143	C	G	0.497778	5	-100	C	100	1	100	0	0
rs1063597	CGGBP1	3	3p11.1	88186622	0	no	76	35	1	31.25	112	0.165179	A	G	1.9845	22.8571	-75	A	85.7143	7	87.5	1	12.5
rs1063603	CGGBP1	3	3p11.1	88184241	0	no	76	35	1	31.25	112	0.165179	A	G	1.9845	11.4286	100	G	100	0	0	4	100
rs1064108	CHURC1	14	14q23.3	64470018	0	no	53	45	14	40.1786	112	0.325893	G	A	0.819675	20	77.7778	G	87.5	8	88.8889	1	11.1111
rs1064207	GAK	4	4p16.3	850022	1	no	55	55	13	49.1071	112	0.361607	G	A	0.453431	25.4545	-71.4286	A	83.3333	12	85.7143	2	14.2857
rs1064395	CSPG3	19	19p13.11	19222735	0	no	77	31	4	27.6786	112	0.174107	G	A	0.15801	38.7097	66.6667	G	80	10	83.3333	2	16.6667
rs1064406	ELK4	1	1q32.1	202321231	0	no	96	15	1	13.3929	112	0.0758929	G	A	0.228651	6.66667	-100	A	100	0	0	1	100
rs1065080	SMAD3	15	15q22.33	65244389	1	no	78	32	2	28.5714	112	0.160714	G	A	0.391217	31.25	-60	A	75	2	20	8	80
rs1065314	TIMP3	22	22q12.3	31582842	0	no	61	43	8	38.3929	112	0.263393	A	G	0.012538	46.5116	60	G	75	4	20	16	80
rs1065403	SCD4	4	4q21.22	83908298	0	no	56	42	14	37.5	112	0.3125	G	A	1.81421	16.6667	-100	A	100	0	0	7	100
rs1065757	ARSB	5	5q14.1	78217233	1	no	50	50	18	44.6429	112	0.383929	G	A	0.354826	24	-66.6667	A	80	10	83.3333	2	16.6667
rs1065768	TK1	17	17q25.3	73682425	0	no	92	19	1	16.9643	112	0.09375	G	A	0.000302	26.3158	-60	A	75	1	20	4	80
rs1065780	IGFBP1	7	7p13	45700917	1	no	65	65	16	58.0357	112	0.433036	G	A	3.70639	15.3846	-80	A	88.8889	9	90	1	10
rs1070667	ATRNL1	10	10q25.3	117139875	0	no	52	48	12	42.8571	112	0.321429	A	C	0.034472	22.9167	63.6364	C	77.7778	2	18.1818	9	81.8182
rs107068	TZFP	19	19q13.12	40896530	0	no	50	50	25	44.6429	112	0.446429	G	A	1.04891	16	-75	A	85.7143	7	87.5	1	12.5
rs10733691	ODF2	9	9q34.11	128309975	0	no	62	47	3	41.9643	112	0.236607	C	G	2.92651	14.8936	-71.4286	C	83.3333	6	85.7143	1	14.2857
rs10733789	JMJD1C	10	10q21.3	64618690	1	no	57	57	7	50.8929	112	0.316964	A	G	3.44436	26.3158	-60	A	75	12	80	3	20
rs1073432	CDH9	5	5p14.1	26482938	0	no	89	21	2	18.75	112	0.111607	T	A	0.332331	9.52381	100	T	100	2	100	0	0
rs1073506	ENDOGL1	3	3p22.2	38541239	0	no	53	53	13	47.3214	112	0.352679	C	A	0.148423	22.6415	66.6667	C	80	2	16.6667	10	83.3333
rs10735389	TU12B1-TY	12	12q23.3	102670554	0	no	51	51	10	45.5357	112	0.316964	G	A	0.298706	21.5686	63.6364	G	77.7778	9	81.8182	2	18.1818
rs10737340	DNM3	1	1q24.3	168620802	0	no	52	52	12	46.4286	112	0.339286	A	G	0.14164	15.3846	-75	A	85.7143	7	87.5	1	12.5
rs10738380	FREM1	9	9p22.3	14791687	0	no	71	34	7	30.3571	112	0.214286	A	G	1.08632	17.6471	66.6667	G	80	1	16.6667	5	83.3333
rs10738934	DNAJB5	9	9p13.3	34859798	0	no	53	53	16	47.3214	112	0.379464	G	A	0.002607	9.43396	-60	A	75	4	80	1	20
rs10740443	ADK	10	10q22.2	76099876	0	no	52	50	10	44.6429	112	0.3125	G	A	0.170012	12	-66.6667	A	80	1	16.6667	5	83.3333
rs10740961	PLXDC2	10	10p12.31	20376118	0	no	70	36	6	32.1429	112	0.214286	A	C	0.231405	2.77778	100	C	100	0	0	1	100
rs10742658	API5	11	11p12	42911177	0	no	50	50	20	44.6429	112	0.401786	C	A	0.569535	10	60	C	75	1	20	4	80
rs10743479	SOX5	12	12p12.1	23684692	1	no	64	43	5	38.3929	112	0.236607	A	C	0.441467	16.2791	71.4286	C	83.3333	1	14.2857	6	85.7143
rs10744724	PTPN6	12	12p13.31	6935542	1	no	97	14	1	12.5	112	0.0714286	A	G	0.372781	28.5714	-100	A	100	4	100	0	0
rs10745330	ST7L	1	1p13.2	112795481	0	no	50	50	30	44.6429	112	0.491071	G	A	1.27889	16	-75	A	85.7143	7	87.5	1	12.5
rs10745751	ELK3	12	12q23.1	95154826	0	no	61	42	9	37.5	112	0.267857	C	A	0.215872	14.2857	-100	A	100	0	0	6	100
rs10748424	ARID2	12	12q12	44156585	0	no	50	50	16	44.6429	112	0.366071	G	A	0.162847	20	-60	A	75	8	80	2	20
rs10748687	PIK3AP1	10	10q24.1	98400160	0	no	50	50	14	44.6429	112	0.348214	A	G	0.030524	26	-84.6154	A	91.6667	12	92.3077	1	7.69231
rs10749682	FLJ14442	1	1p33	49220287	0	no	57	57	14	50.8929	112	0.379464	A	G	0.728679	24.5614	-71.4286	A	83.3333	12	85.7143	2	14.2857
rs10751538	ADAM12	10	10q26.2	127695270	1	no	56	46	10	41.0714	112	0.294643	G	C	0.015837	17.3913	-75	C	85.7143	1	12.5	7	87.5
rs10752109	ITIH5	10	10p14	7643110	1	no	89	20	3	17.8571	112	0.116071	G	A	1.88579	10	-100	A	100	0	0	2	100
rs10752321	FRMD4A	10	10p13	13774485	0	no	92	19	1	16.9643	112	0.09375	G	A	0.000302	10.5263	100	G	100	2	100	0	0
rs10753191	SOAT1	1	1q25.2	176044409	0	no	90	18	4	16.0714	112	0.116071	G	A	5.26344	16.6667	100	G	100	3	100	0	0
rs1075369	GNAQ	9	9q21.2	77843147	0	no	54	48	10	42.8571	112	0.303571	G	A	0.020638	6.25	100	G	100	3	100	0	0
rs10754245	LHX9	1	1q31.3	194713162	0	no	55	55	25	49.1071	112	0.46875	G	A	0.02197	9.09091	-60	A	75	4	80	1	20
rs10755	LGALS14	19	19q13.2	44891754	0	no	52	51	9	45.5357	112	0.308036	G	C	0.520369	21.5686	63.6364	G	77.7778	9	81.8182	2	18.1818
rs10755488	RNGTT	6	6q15	89707641	0	no	76	31	5	27.6786	112	0.183036	C	A	0.621687	16.129	60	C	75	4	80	1	20
rs10755543	SMAP1	6	6q13	71538906	0	no	55	55	26	49.1071	112	0.477679	A	C	0.0283	12.7273	71.4286	C	83.3333	1	14.2857	6	85.7143
rs10755904	CSMD3	8	8q23.3	112200285	1	no	82	27	3	24.1071	112	0.147321	A	G	0.183317	11.1111	-100	A	100	3	100	0	0
rs1075665	ORC3L	6	6q15	88423321	0	no	56	41	15	36.6071	112	0.316964	A	G	2.67559	21.9512	100	G	100	0	0	9	100
rs10757073	SLC24A2	9	9p22.1	19541334	0	no	70	34	8	30.3571	112	0.223214	G	A	1.73875	23.5294	-75	A	85.7143	1	12.5	7	87.5
rs10757147	KIAA1797	9	9p21.3	20812666	0	no	57	57	10	50.8929	112	0.34375	A	C	1.83543	8.77193	100	C	100	0	0	5	100
rs1075719	DLG2	11	11q14.1	82852684	0	no	64	38	10	33.9286	112	0.258929	A	G	1.50478	42.1053	62.5	G	76.9231	3	18.75	13	81.25
rs10757303	DMRTA1	9	9p21.3	22292104	0	no	91	20	1	17.8571	112	0.0982143	G	A	0.00735	5	100	G	100	1	100	0	0
rs10757635	PLAA	9	9p21.2	26921255	1	no	76	31	5	27.6786	112	0.183036	G	A	0.621687	6.45161	100	G	100	2	100	0	0
rs10758644	CDC37L1	9	9p24.1	4688416	0	no	58	43	11	38.3929	112	0.290179	G	A	0.518212	27.907	-83.3333	A	90.9091	1	8.33333	11	91.6667
rs10759326	IKBKAP	9	9q31.3	108739038	0	no	76	31	5	27.6786	112	0.183036	A	C	0.621687	6.45161	100	C	100	0	0	2	100
rs10760517	DPM2	9	9q34.11	127777583	1	no	76	33	3	29.4643	112	0.174107	G	C	0.067405	30.303	60	G	75	8	80	2	20
rs10760563	GLE1L	9	9q34.11	128383076	0	no	64	45	3	40.1786	112	0.227679	G	A	2.2733	22.2222	60	G	75	8	80	2	20
rs1076160	TSC1	9	9q34.13	132805588	0	no	54	54	24	48.2143	112	0.455357	A	G	0.08759	18.5185	-100	A	100	10	100	0	0
rs10761853	C10orf74	10	10q21.3	66046722	0	no	61	61	16	54.4643	112	0.415179	C	A	1.65508	11.4754	-71.4286	A	83.3333	6	85.7143	1	14.2857
rs1076231	KREMEN2	16	16p13.3	2954413	0	no	107	4	1	3.57143	112	0.0267857	C	G	11.1121	25	100	G	100	0	0	1	100
rs10762430	UNC5B	10	10q22.1	72644934	1	no	55	55	17	49.1071	112	0.397321	A	C	0.072172	9.09091	-60	A	75	4	80	1	20
rs10763102	PCDH15	10	10q21.1	55801453	0	no	90	18	4	16.0714	112	0.116071	A	G	5.26344	5.55556	100	G	100	0	0	1	100
rs1076497	PODXL	7	7q32.3	130911530	1	no	58	44	10	39.2857	112	0.285714	A	G	0.1575	22.7273	-60	A	75	8	80	2	20
rs10765682	MRE11A	11	11q21	93837917	1	no	84	26	2	23.2143	112	0.133929	A	G	5.3e-05	26.9231	-71.4286	A	83.3333	6	85.7143	1	14.2857
rs1076829	DHX16	6	6p21.33	30735195	0	no	51	51	11	45.5357	112	0.325893	A	G	0.14822	7.84314	-100	A	100	4	100	0	0
rs10768581	NGL-1	11	11p12	40137678	0	no	56	56	10	50	112	0.339286	G	A	1.48689	16.0714	100	G	100	0	0	9	100
rs10768793	OR51B2	11	11p15.4	5301423	0	no	97	14	1	12.5	112	0.0714286	G	A	0.372781	35.7143	-60	A	75	1	20	4	80
rs10769988	SCUBE2	11	11p15.4	9027751	0	no	79	28	5	25	112	0.169643	G	A	1.42053	35.7143	60	G	75	8	80	2	20
rs10770682	PDE3A	12	12p12.2	20694533	0	no	53	48	11	42.8571	112	0.3125	G	A	0.000756	12.5	66.6667	G	80	5	83.3333	1	16.6667
rs10770943	ETNK1	12	12p12.1	23092619	1	no	49	46	17	41.0714	112	0.357143	G	C	1.2479	15.2174	-71.4286	C	83.3333	1	14.2857	6	85.7143
rs10771204	PHC1	12	12p13.31	8959739	0	no	101	10	1	8.92857	112	0.0535714	A	C	1.5993	20	100	C	100	0	0	2	100
rs10771418	PZP	12	12p13.31	9250262	0	no	46	45	21	40.1786	112	0.388393	A	G	2.66626	13.3333	-66.6667	A	80	5	83.3333	1	16.6667
rs10773	NRP2	2	2q33.3	206487842	0	no	52	52	23	46.4286	112	0.4375	C	G	0.359932	3.84615	-100	C	100	2	100	0	0
rs1077329	FLJ41649	6	6p21.2	40333942	0	no	50	50	16	44.6429	112	0.366071	A	G	0.162847	12	-66.6667	A	80	5	83.3333	1	16.6667
rs10773780	KIAA0318	12	12q24.33	129423913	0	no	48	43	21	38.3929	112	0.379464	A	C	3.82347	23.2558	-60	A	75	8	80	2	20
rs10774466	WNK1	12	12p13.33	809563	0	no	58	46	8	41.0714	112	0.276786	G	A	0.07505	17.3913	-75	A	85.7143	1	12.5	7	87.5
rs10774613	CUTL2	12	12q24.11	110008885	0	no	52	52	27	46.4286	112	0.473214	A	G	0.529467	9.61538	60	G	75	1	20	4	80
rs10774697	FLJ37587	12	12q24.11	108338701	0	no	55	45	12	40.1786	112	0.308036	A	G	0.370345	13.3333	66.6667	G	80	1	16.6667	5	83.3333
rs10776482	TLR10	4	4p14	38597351	0	no	63	43	6	38.3929	112	0.245536	A	G	0.147224	13.9535	-100	A	100	6	100	0	0
rs10776483	TLR10	4	4p14	38597606	0	no	63	43	6	38.3929	112	0.245536	A	G	0.147224	4.65116	-100	A	100	2	100	0	0
rs10776585	CHAT	10	10q11.23	50528192	0	no	59	59	17	52.6786	112	0.415179	G	A	0.805212	18.6441	-81.8182	A	90	10	90.9091	1	9.09091
rs10776985	HGNT-IV-H	12	12q21.32	85471420	0	no	80	28	4	25	112	0.160714	A	T	0.601535	25	71.4286	T	83.3333	1	14.2857	6	85.7143
rs10777056	FLJ35821	12	12q21.32	86412194	0	no	58	44	10	39.2857	112	0.285714	A	G	0.1575	15.9091	71.4286	G	83.3333	1	14.2857	6	85.7143
rs10777784	PCTK2	12	12q23.1	95218531	1	no	48	48	16	42.8571	112	0.357143	G	A	0.497778	10.4167	-60	A	75	1	20	4	80
rs1077802	RASGEF1B	4	4q21.22	82726339	0	no	50	50	18	44.6429	112	0.383929	G	A	0.354826	6	-100	A	100	3	100	0	0
rs10778292	TU12B1-TY	12	12q23.3	102762754	0	no	80	28	4	25	112	0.160714	A	G	0.601535	17.8571	60	G	75	1	20	4	80
rs10779488	RASSF5	1	1q32.1	203148370	1	no	57	47	8	41.9643	112	0.28125	G	A	0.161364	14.8936	-71.4286	A	83.3333	1	14.2857	6	85.7143
rs10779685	NPHP4	1	1p36.31	5973520	0	no	73	37	2	33.0357	112	0.183036	G	A	1.22599	18.9189	-71.4286	A	83.3333	1	14.2857	6	85.7143
rs10781510	SNAPC4	9	9q34.3	136555010	0	no	55	55	18	49.1071	112	0.40625	G	A	0.036004	21.8182	-66.6667	A	80	10	83.3333	2	16.6667
rs107822	RING1	6	6p21.32	33283553	0	no	74	33	5	29.4643	112	0.191964	G	A	0.282669	18.1818	100	G	100	6	100	0	0
rs10783436	GALNT6	12	12q13.13	50060565	0	no	51	51	24	45.5357	112	0.441964	A	G	0.661437	19.6078	-60	A	75	8	80	2	20
rs10783818	KIAA1002	12	12q13.3	55948830	0	no	58	58	22	51.7857	112	0.455357	G	A	0.2172	15.5172	77.7778	G	87.5	1	11.1111	8	88.8889
rs10784085	FAM19A2	12	12q14.1	59696925	0	no	49	49	21	43.75	112	0.40625	A	G	0.971135	20.4082	60	G	75	2	20	8	80
rs10784907	LGR5	12	12q15	69982752	1	no	57	57	26	50.8929	112	0.486607	G	A	0.038697	17.5439	60	G	75	2	20	8	80
rs10784972	TRHDE	12	12q21.1	71247988	1	no	94	16	2	14.2857	112	0.0892857	G	A	1.65524	37.5	-66.6667	A	80	1	16.6667	5	83.3333
rs10786736	NT5C2	10	10q24.33	104839106	1	no	93	17	2	15.1786	112	0.09375	C	G	1.27588	17.6471	100	G	100	0	0	3	100
rs10786783	C10orf78	10	10q25.1	105872755	0	no	72	38	2	33.9286	112	0.1875	A	G	1.44416	10.5263	-100	A	100	4	100	0	0
rs10787428	GPAM	10	10q25.2	113925369	0	no	59	59	18	52.6786	112	0.424107	G	A	0.688713	16.9492	-60	A	75	8	80	2	20
rs10787669	PNLIP	10	10q25.3	118177389	0	no	91	20	1	17.8571	112	0.0982143	C	A	0.00735	15	-100	A	100	0	0	3	100
rs10787855	C10orf46	10	10q26.11	120456127	0	no	68	37	7	33.0357	112	0.227679	G	C	0.411806	13.5135	-60	C	75	1	20	4	80
rs10788507	KIAA0261	10	10q23.2	88192278	0	no	105	6	1	5.35714	112	0.0357143	A	G	5.53086	16.6667	100	G	100	0	0	1	100
rs1078851	COL27A1	9	9q32	114073223	1	no	80	29	3	25.8929	112	0.15625	G	A	0.036245	37.931	63.6364	G	77.7778	9	81.8182	2	18.1818
rs10788571	LOC143241	10	10q22.3	82091829	0	no	50	42	20	37.5	112	0.366071	G	A	4.13007	14.2857	66.6667	G	80	5	83.3333	1	16.6667
rs10788930	FAF1	1	1p32.3	50830274	0	no	64	46	2	41.0714	112	0.223214	G	A	3.80705	21.7391	60	G	75	8	80	2	20
rs10789138	ALG6	1	1p31.3	63571067	0	no	57	47	8	41.9643	112	0.28125	A	G	0.161364	10.6383	60	G	75	1	20	4	80
rs10789152	MGC35130	1	1p31.3	64421912	0	no	75	33	4	29.4643	112	0.183036	A	G	0.024513	18.1818	-66.6667	A	80	5	83.3333	1	16.6667
rs10789505	SIL	1	1p33	47458698	0	no	90	21	1	18.75	112	0.102679	G	C	0.034383	19.0476	100	G	100	4	100	0	0
rs1079110	AKR1CL2	10	10p15.1	4519263	0	no	52	52	21	46.4286	112	0.419643	A	G	0.245396	3.84615	100	G	100	0	0	2	100
rs10792295	MS4A10	11	11q12.2	60325277	0	no	54	54	28	48.2143	112	0.491071	G	A	0.140407	22.2222	-83.3333	A	90.9091	11	91.6667	1	8.33333
rs1079358	PTPRN2	7	7q36.3	156962020	1	no	96	15	1	13.3929	112	0.0758929	C	A	0.228651	6.66667	-100	A	100	0	0	1	100
rs10793809	MEGF10	5	5q23.2	126821118	0	no	78	31	3	27.6786	112	0.165179	G	C	0.001462	16.129	60	G	75	4	80	1	20
rs10793964	SURF6	9	9q34.2	133228143	1	no	52	52	14	46.4286	112	0.357143	G	C	0.013827	23.0769	66.6667	G	80	2	16.6667	10	83.3333
rs1079448	ZFP36L2	2	2p21	43337394	1	no	72	36	4	32.1429	112	0.196429	G	C	0.037025	5.55556	-100	C	100	0	0	2	100
rs10794718	WDR37	10	10p15.3	1132750	0	no	69	69	21	61.6071	112	0.495536	G	A	6.04082	18.8406	69.2308	G	81.8182	2	15.3846	11	84.6154
rs10795322	C10orf97	10	10p13	15901582	0	no	68	37	7	33.0357	112	0.227679	A	G	0.411806	24.3243	-77.7778	A	87.5	8	88.8889	1	11.1111
rs1079543	SFRS14	19	19p13.11	18978933	1	no	68	38	6	33.9286	112	0.223214	A	G	0.052299	21.0526	-75	A	85.7143	7	87.5	1	12.5
rs10795943	C10orf7	10	10p13	12332350	0	no	47	47	28	41.9643	112	0.459821	G	A	2.69982	10.6383	-100	A	100	5	100	0	0
rs10796105	FRMD4A	10	10p13	13742674	0	no	73	35	4	31.25	112	0.191964	G	A	0.006007	14.2857	60	G	75	4	80	1	20
rs10798	KCNQ1	11	11p15.4	2826741	1	no	52	52	10	46.4286	112	0.321429	A	G	0.463459	13.4615	100	G	100	0	0	7	100
rs10798011	IVNS1ABP	1	1q25.3	182101238	1	no	56	56	22	50	112	0.446429	A	G	0.015104	30.3571	-64.7059	A	78.5714	14	82.3529	3	17.6471
rs10798751	DNM3	1	1q24.3	168621004	0	no	50	50	13	44.6429	112	0.339286	A	C	0.00204	40	-80	A	88.8889	18	90	2	10
rs10798888	BAI2	1	1p35.2	31868192	1	no	81	26	5	23.2143	112	0.160714	C	A	2.17892	26.9231	-71.4286	A	83.3333	1	14.2857	6	85.7143
rs10799476	TRIM17	1	1q42.13	224909764	0	no	58	45	9	40.1786	112	0.28125	C	A	0.004321	15.5556	-71.4286	A	83.3333	1	14.2857	6	85.7143
rs10800494	KIFAP3	1	1q24.2	166718310	0	no	83	26	3	23.2143	112	0.142857	G	A	0.303819	42.3077	-100	A	100	0	0	11	100
rs10801922	PTGFRN	1	1p13.1	117241500	0	no	46	46	26	41.0714	112	0.4375	A	G	3.06893	13.0435	100	G	100	0	0	6	100
rs10802395	SMYD3	1	1q44	242843760	0	no	62	40	10	35.7143	112	0.267857	A	C	0.895763	17.5	-71.4286	A	83.3333	6	85.7143	1	14.2857
rs1080405	TNP1	2	2q35	217623253	0	no	44	44	30	39.2857	112	0.464286	T	A	4.95127	2.27273	100	T	100	0	0	1	100
rs10804675	CLSTN2	3	3q23	141765559	1	no	56	49	7	43.75	112	0.28125	A	G	0.755397	20.4082	-80	A	88.8889	9	90	1	10
rs10805890	HEXB	5	5q13.3	74028637	0	no	84	25	3	22.3214	112	0.138393	A	G	0.458963	20	-60	A	75	4	80	1	20
rs10807281	UBR2	6	6p21.1	42690519	0	no	58	43	11	38.3929	112	0.290179	A	C	0.518212	18.6047	-75	A	85.7143	7	87.5	1	12.5
rs10807681	MGC42415	7	7q11.21	61620465	0	no	81	30	1	26.7857	112	0.142857	A	C	0.984375	16.6667	60	C	75	1	20	4	80
rs10808120	FBXL13	7	7q22.1	102266185	0	no	57	45	10	40.1786	112	0.290179	A	G	0.068183	11.1111	60	G	75	1	20	4	80
rs10810186	ZDHHC21	9	9p22.3	14607069	0	no	104	7	1	6.25	112	0.0401786	A	G	4.02892	14.2857	100	G	100	0	0	1	100
rs10810202	ZDHHC21	9	9p22.3	14646231	0	no	77	33	2	29.4643	112	0.165179	C	G	0.523424	15.1515	-100	C	100	5	100	0	0
rs10812492	PLAA	9	9p21.2	26899065	1	no	87	22	3	19.6429	112	0.125	G	A	1.16618	9.09091	100	G	100	2	100	0	0
rs10812505	CCDC2	9	9p21.2	26968170	0	no	101	10	1	8.92857	112	0.0535714	A	G	1.5993	10	100	G	100	0	0	1	100
rs10812509	LRRC19	9	9p21.2	26983889	0	no	101	10	1	8.92857	112	0.0535714	A	G	1.5993	10	100	G	100	0	0	1	100
rs10813913	APTX	9	9p21.1	32968640	0	no	91	19	2	16.9643	112	0.102679	A	C	0.705834	21.0526	100	C	100	0	0	4	100
rs10814274	CREB3	9	9p13.3	35724956	0	no	15	15	12	35.7143	42	0.464286	G	A	3.34122	6.66667	-100	A	100	0	0	1	100
rs10815019	SLC1A1	9	9p24.2	4537288	1	no	62	42	8	37.5	112	0.258929	A	G	0.058478	11.9048	-60	A	75	4	80	1	20
rs10815880	PTPRD	9	9p24.1	8456133	0	no	70	32	10	28.5714	112	0.232143	C	A	4.41611	18.75	66.6667	C	80	5	83.3333	1	16.6667
rs10817477	WDR31	9	9q32	113155351	0	no	96	13	3	11.6071	112	0.0848214	A	G	7.13362	7.69231	100	G	100	0	0	1	100
rs10817557	AMBP	9	9q32	113859367	0	no	59	43	10	38.3929	112	0.28125	A	G	0.284267	32.5581	85.7143	G	92.3077	1	7.14286	13	92.8571
rs10817858	C9orf97	9	9q22.33	97467674	1	no	77	31	4	27.6786	112	0.174107	C	A	0.15801	16.129	60	C	75	4	80	1	20
rs10818759	MNAB	9	9q33.2	122732311	0	no	80	29	3	25.8929	112	0.15625	G	A	0.036245	17.2414	-60	A	75	1	20	4	80
rs10821594	CCDC6	10	10q21.2	61221434	1	no	60	60	24	53.5714	112	0.482143	G	A	0.593532	5	-100	A	100	3	100	0	0
rs10821695	ANK3	10	10q21.2	61609525	0	no	54	45	13	40.1786	112	0.316964	A	G	0.581891	13.3333	-100	A	100	6	100	0	0
rs10822789	CTNNA3	10	10q21.3	67710845	0	no	57	57	10	50.8929	112	0.34375	G	A	1.83543	19.2982	63.6364	G	77.7778	2	18.1818	9	81.8182
rs10822914	CTNNA3	10	10q21.3	68200470	0	no	59	44	9	39.2857	112	0.276786	G	A	0.039239	9.09091	-100	A	100	0	0	4	100
rs10823315	SUPV3L1	10	10q22.1	70630535	0	no	100	11	1	9.82143	112	0.0580357	G	A	1.15871	36.3636	-100	A	100	0	0	4	100
rs10824060	VCL	10	10q22.2	75470170	0	no	54	54	11	48.2143	112	0.339286	G	C	0.636589	7.40741	100	G	100	0	0	4	100
rs10824210	ADK	10	10q22.2	76031247	0	no	71	36	5	32.1429	112	0.205357	A	G	0.025687	16.6667	-66.6667	A	80	5	83.3333	1	16.6667
rs10824252	MYST4	10	10q22.2	76394735	0	no	88	22	2	19.6429	112	0.116071	G	C	0.204544	13.6364	100	G	100	3	100	0	0
rs10826143	IPMK	10	10q21.1	59467137	0	no	48	48	21	42.8571	112	0.401786	A	G	1.31746	20.8333	60	G	75	2	20	8	80
rs10826492	BAMBI	10	10p12.1	29007341	1	no	89	22	1	19.6429	112	0.107143	A	G	0.079644	9.09091	-100	A	100	2	100	0	0
rs10827355	PARD3	10	10p11.21	34690324	1	no	64	64	20	57.1429	112	0.464286	G	A	2.47711	7.8125	60	G	75	1	20	4	80
rs10827832	ZNF248	10	10p11.21	38159947	0	no	84	27	1	24.1071	112	0.129464	A	T	0.540926	7.40741	100	T	100	0	0	2	100
rs10828663	KIAA1217	10	10p12.1	24853460	1	no	60	47	5	41.9643	112	0.254464	G	A	1.2584	10.6383	100	G	100	5	100	0	0
rs10829026	APBB1IP	10	10p12.1	26897445	1	no	83	27	2	24.1071	112	0.138393	G	A	0.013219	11.1111	-100	A	100	0	0	3	100
rs10832305	KCNQ1	11	11p15.5	2553901	1	no	55	44	13	39.2857	112	0.3125	A	G	0.822857	18.1818	75	G	85.7143	1	12.5	7	87.5
rs10832684	PLEKHA7	11	11p15.1	16794450	0	no	86	23	3	20.5357	112	0.129464	A	G	0.886112	8.69565	-100	A	100	2	100	0	0
rs10832824	MYOD1	11	11p15.1	17620020	1	no	50	47	15	41.9643	112	0.34375	G	A	0.546959	10.6383	-60	A	75	1	20	4	80
rs10833249	NAV2	11	11p15.1	20097990	1	no	75	33	4	29.4643	112	0.183036	G	A	0.024513	33.3333	-81.8182	A	90	1	9.09091	10	90.9091
rs10833496	HSD-40	11	11p15.4	3200249	0	no	43	43	26	38.3929	112	0.424107	C	G	5.13083	11.6279	-60	C	75	4	80	1	20
rs1083411	ALCAM	3	3q13.11	105837700	1	no	67	40	5	35.7143	112	0.223214	A	C	0.100029	7.5	-100	A	100	3	100	0	0
rs10835981	PRRG4	11	11p13	32812575	0	no	77	33	2	29.4643	112	0.165179	G	A	0.523424	33.3333	63.6364	G	77.7778	9	81.8182	2	18.1818
rs10836561	FLJ14213	11	11p12	36413829	0	no	63	44	5	39.2857	112	0.241071	G	A	0.607332	25	63.6364	G	77.7778	9	81.8182	2	18.1818
rs10837639	NGL-1	11	11p12	41368141	0	no	53	53	17	47.3214	112	0.388393	A	C	0.001742	18.8679	60	C	75	2	20	8	80
rs10838851	OR4X1	11	11p11.2	48242807	0	no	77	28	7	25	112	0.1875	A	T	3.60815	21.4286	66.6667	T	80	1	16.6667	5	83.3333
rs10840631	MGC33630	12	12q24.31	120836449	0	no	56	56	27	50	112	0.491071	G	A	1.1e-05	14.2857	75	G	85.7143	1	12.5	7	87.5
rs10840632	MGC33630	12	12q24.31	120838180	0	no	56	56	27	50	112	0.491071	G	A	1.1e-05	21.4286	66.6667	G	80	2	16.6667	10	83.3333
rs10841575	PDE3A	12	12p12.2	20664691	0	no	54	54	17	48.2143	112	0.392857	G	A	0.012811	11.1111	66.6667	G	80	1	16.6667	5	83.3333
rs10841707	SLCO1B3	12	12p12.2	20961404	0	no	97	14	1	12.5	112	0.0714286	T	A	0.372781	28.5714	100	T	100	4	100	0	0
rs10841931	CMAS	12	12p12.1	22106106	0	no	53	53	15	47.3214	112	0.370536	A	C	0.023356	9.43396	60	C	75	1	20	4	80
rs10842296	SOX5	12	12p12.1	24286539	1	no	72	34	6	30.3571	112	0.205357	G	A	0.546581	17.6471	100	G	100	6	100	0	0
rs10842900	STK38L	12	12p11.23	27358207	0	no	68	39	5	34.8214	112	0.21875	A	C	0.039482	15.3846	66.6667	C	80	1	16.6667	5	83.3333
rs10844374	PKP2	12	12p11.21	32886262	0	no	57	57	27	50.8929	112	0.495536	A	G	0.03604	10.5263	-66.6667	A	80	5	83.3333	1	16.6667
rs10844539	SYT10	12	12p11.1	33348102	1	no	80	28	4	25	112	0.160714	A	G	0.601535	14.2857	-100	A	100	4	100	0	0
rs1084522	KIAA1387	2	2p16.1	55754945	0	no	55	55	28	49.1071	112	0.495536	A	G	0.035402	1.81818	100	G	100	0	0	1	100
rs10845332	PRB4	12	12p13.2	11367992	0	no	47	45	20	40.1786	112	0.379464	A	G	2.41518	11.1111	-60	A	75	4	80	1	20
rs10845923	ATF7IP	12	12p13.1	14259746	0	no	69	39	4	34.8214	112	0.209821	G	A	0.281415	7.69231	100	G	100	3	100	0	0
rs10846121	RERG	12	12p12.3	15102867	0	no	70	34	8	30.3571	112	0.223214	G	A	1.73875	17.6471	100	G	100	6	100	0	0
rs10846553	ATP6V0A2	12	12q24.31	122769152	0	no	48	46	18	41.0714	112	0.366071	C	G	1.48328	19.5652	-77.7778	C	87.5	8	88.8889	1	11.1111
rs10847749	TSP-NY	12	12q24.31	121816386	0	no	97	14	1	12.5	112	0.0714286	A	G	0.372781	7.14286	100	G	100	0	0	1	100
rs10848087	PIWIL1	12	12q24.33	129364045	0	no	78	32	2	28.5714	112	0.160714	G	A	0.391217	9.375	-100	A	100	0	0	3	100
rs10848940	PARP11	12	12p13.32	3794628	0	no	92	18	2	16.0714	112	0.0982143	C	G	0.962641	11.1111	-100	C	100	2	100	0	0
rs10850645	FLJ14721	12	12q24.11	108636284	0	no	92	18	2	16.0714	112	0.0982143	A	G	0.962641	22.2222	-100	A	100	4	100	0	0
rs10851438	SQRDL	15	15q21.1	44675878	1	no	55	55	22	49.1071	112	0.441964	G	A	0.002212	14.5455	-100	A	100	8	100	0	0
rs10852094	ALPK3	15	15q25.3	83216724	0	no	76	34	2	30.3571	112	0.169643	G	A	0.673265	8.82353	100	G	100	3	100	0	0
rs10856839	TLR10	4	4p14	38599802	0	no	81	30	1	26.7857	112	0.142857	A	C	0.984375	16.6667	-100	A	100	5	100	0	0
rs10857820	SLC16A4	1	1p13.3	110616967	0	no	49	49	25	43.75	112	0.441964	A	G	1.43141	12.2449	66.6667	G	80	1	16.6667	5	83.3333
rs10858086	SORT1	1	1p13.3	109627117	1	no	52	49	11	43.75	112	0.316964	A	C	0.012119	30.6122	-73.3333	A	84.6154	13	86.6667	2	13.3333
rs10859	MFGE8	15	15q26.1	87243470	1	no	60	44	8	39.2857	112	0.267857	G	C	0.000296	34.0909	60	G	75	12	80	3	20
rs10860993	SYT1	12	12q21.2	77747588	0	no	52	47	13	41.9643	112	0.325893	G	A	0.225855	21.2766	-60	A	75	2	20	8	80
rs10861156	HCFC2	12	12q23.3	102984708	1	no	54	49	9	43.75	112	0.299107	G	A	0.211398	12.2449	-66.6667	A	80	1	16.6667	5	83.3333
rs10861359	KIAA1033	12	12q23.3	104064458	0	no	65	42	5	37.5	112	0.232143	C	A	0.301433	7.14286	-100	A	100	0	0	3	100
rs10862531	DKFZp762A217	12	12q21.31	81863882	0	no	84	23	5	20.5357	112	0.147321	A	G	3.73486	26.087	-66.6667	A	80	5	83.3333	1	16.6667
rs10862613	DKFZp762A217	12	12q21.31	82174194	0	no	87	24	1	21.4286	112	0.116071	G	A	0.21969	8.33333	100	G	100	2	100	0	0
rs10864548	ESPN	1	1p36.31	6436062	1	no	76	33	3	29.4643	112	0.174107	A	G	0.067405	9.09091	-100	A	100	3	100	0	0
rs10865208	PRKCE	2	2p21	45968153	1	no	49	35	28	31.25	112	0.40625	A	G	13.8951	11.4286	100	G	100	0	0	4	100
rs10865209	PRKCE	2	2p21	45968202	1	no	49	35	28	31.25	112	0.40625	A	C	13.8951	5.71429	100	C	100	0	0	2	100
rs10866124	LPHN3	4	4q13.1	62284624	1	no	62	62	17	55.3571	112	0.428571	A	G	1.89887	8.06452	60	G	75	1	20	4	80
rs10868319	AGTPBP1	9	9q21.33	85396518	0	no	81	29	2	25.8929	112	0.147321	A	G	0.105012	17.2414	60	G	75	1	20	4	80
rs10868861	TRPM3	9	9q21.11	70469159	0	no	72	35	5	31.25	112	0.200893	G	A	0.079793	42.8571	-73.3333	A	84.6154	2	13.3333	13	86.6667
rs10869910	VPS13A	9	9q21.2	77053556	0	no	83	20	9	17.8571	112	0.169643	G	A	15.016	35	71.4286	G	83.3333	6	85.7143	1	14.2857
rs10870158	LOC286257	9	9q34.3	137161657	0	no	50	50	16	44.6429	112	0.366071	A	C	0.162847	10	-60	A	75	4	80	1	20
rs10870493	PXMP2	12	12q24.33	131885400	1	no	58	58	25	51.7857	112	0.482143	G	A	0.153635	6.89655	-100	A	100	4	100	0	0
rs10873583	FOXG1B	14	14q12	28654793	0	no	53	45	14	40.1786	112	0.325893	G	A	0.819675	22.2222	60	G	75	8	80	2	20
rs10873950	AK5	1	1p31.1	77736623	0	no	75	34	3	30.3571	112	0.178571	G	A	0.135501	14.7059	-100	A	100	0	0	5	100
rs10875098	DPYD	1	1p21.3	97753741	0	no	82	24	6	21.4286	112	0.160714	G	A	4.73779	16.6667	-100	A	100	0	0	4	100
rs10876100	MGC57341	12	12q13.12	49523069	0	no	65	42	5	37.5	112	0.232143	A	G	0.301433	26.1905	-63.6364	A	77.7778	9	81.8182	2	18.1818
rs10876149	CPNE8	12	12q12	37514350	0	no	50	45	17	40.1786	112	0.352679	G	C	1.61374	6.66667	100	G	100	3	100	0	0
rs10876216	ACVRL1	12	12q13.13	50580753	0	no	43	43	27	38.3929	112	0.433036	C	G	5.32847	13.9535	66.6667	G	80	1	16.6667	5	83.3333
rs10876232	FLJ11773	12	12q13.13	50752623	0	no	71	34	7	30.3571	112	0.214286	G	A	1.08632	8.82353	-100	A	100	0	0	3	100
rs10876552	COPZ1	12	12q13.13	53009250	0	no	84	27	1	24.1071	112	0.129464	C	A	0.540926	25.9259	71.4286	C	83.3333	6	85.7143	1	14.2857
rs10876576	DCD	12	12q13.2	53329759	0	no	65	36	11	32.1429	112	0.258929	G	A	2.95542	2.77778	-100	A	100	0	0	1	100
rs10877183	LRIG3	12	12q14.1	57567095	1	no	90	21	1	18.75	112	0.102679	G	A	0.034383	4.7619	-100	A	100	0	0	1	100
rs10877444	FAM19A2	12	12q14.1	59447858	0	no	47	47	18	41.9643	112	0.370536	A	G	1.12901	27.6596	84.6154	G	91.6667	1	7.69231	12	92.3077
rs10877489	FAM19A2	12	12q14.1	59640726	0	no	65	65	15	58.0357	112	0.424107	G	A	3.96217	12.3077	-75	A	85.7143	7	87.5	1	12.5
rs10878376	MGC14817	12	12q14.3	64766707	0	no	56	56	18	50	112	0.410714	G	A	0.121511	17.8571	-60	A	75	8	80	2	20
rs10878725	IFNG	12	12q15	66700977	0	no	57	57	23	50.8929	112	0.459821	A	G	0.067077	15.7895	77.7778	G	87.5	1	11.1111	8	88.8889
rs10879	SH3MD1	10	10q24.33	105344546	0	no	53	48	11	42.8571	112	0.3125	G	A	0.000756	4.16667	100	G	100	2	100	0	0
rs10879214	PTPRR	12	12q15	69570924	0	no	51	49	12	43.75	112	0.325893	G	A	0.002036	12.2449	66.6667	G	80	5	83.3333	1	16.6667
rs10880011	PHLDA1	12	12q21.2	74599032	0	no	86	25	1	22.3214	112	0.120536	A	G	0.312587	12	100	G	100	0	0	3	100
rs10880568	PTK9	12	12q12	42482674	0	no	52	47	13	41.9643	112	0.325893	A	G	0.225855	14.8936	-71.4286	A	83.3333	6	85.7143	1	14.2857
rs10881241	AMY1A	1	1p21.1	105306799	0	no	96	15	1	13.3929	112	0.0758929	A	C	0.228651	33.3333	-60	A	75	4	80	1	20
rs10882131	SEC15L1	10	10q23.33	94701299	0	no	89	22	1	19.6429	112	0.107143	G	A	0.079644	22.7273	-60	A	75	1	20	4	80
rs10882649	C10orf61	10	10q24.1	97416076	0	no	61	61	13	54.4643	112	0.388393	A	G	2.40065	31.1475	-78.9474	A	88.2353	17	89.4737	2	10.5263
rs10882942	MMS19L	10	10q24.1	99233316	0	no	52	52	23	46.4286	112	0.4375	G	A	0.359932	21.1538	-63.6364	A	77.7778	9	81.8182	2	18.1818
rs10883512	HIF1AN	10	10q24.31	102298506	1	no	61	40	11	35.7143	112	0.276786	A	G	1.30456	27.5	63.6364	G	77.7778	2	18.1818	9	81.8182
rs10884802	XPNPEP1	10	10q25.1	111323718	0	no	66	39	7	34.8214	112	0.236607	A	G	0.145804	23.0769	77.7778	G	87.5	1	11.1111	8	88.8889
rs108850	HD	4	4p16.3	3295205	0	no	58	58	19	51.7857	112	0.428571	G	C	0.367622	12.069	-100	C	100	7	100	0	0
rs10885075	SHOC2	10	10q25.2	112739099	0	no	80	29	3	25.8929	112	0.15625	G	A	0.036245	17.2414	-60	A	75	1	20	4	80
rs10885329	TECTB	10	10q25.2	114062081	0	no	65	65	19	58.0357	112	0.459821	C	A	3.17081	16.9231	-63.6364	A	77.7778	9	81.8182	2	18.1818
rs10885330	TECTB	10	10q25.2	114062134	0	no	62	62	22	55.3571	112	0.473214	C	A	1.36333	17.7419	-63.6364	A	77.7778	9	81.8182	2	18.1818
rs10886288	C10orf46	10	10q26.11	120450453	0	no	68	37	7	33.0357	112	0.227679	G	A	0.411806	16.2162	-66.6667	A	80	1	16.6667	5	83.3333
rs10886685	WDR11	10	10q26.12	122181963	0	no	60	60	19	53.5714	112	0.4375	G	A	0.875931	16.6667	60	G	75	2	20	8	80
rs1088679	PRKCH	14	14q23.1	61067146	1	no	80	31	1	27.6786	112	0.147321	G	A	1.15835	25.8065	-100	A	100	0	0	8	100
rs10888566	S100A7	1	1q21.3	150263452	0	no	71	39	2	34.8214	112	0.191964	A	G	1.67923	12.8205	60	G	75	1	20	4	80
rs10888801	GLIS1	1	1p32.3	53820798	0	no	57	57	14	50.8929	112	0.379464	A	G	0.728679	24.5614	-71.4286	A	83.3333	12	85.7143	2	14.2857
rs10889425	ITGB3BP	1	1p31.3	63685475	1	no	62	62	22	55.8559	111	0.477477	A	G	1.58215	9.67742	66.6667	G	80	1	16.6667	5	83.3333
rs10889828	SCMH1	1	1p34.2	41211317	0	no	89	20	3	17.8571	112	0.116071	G	A	1.88579	40	100	G	100	8	100	0	0
rs10890142	CRYZ	1	1p31.1	74891150	1	no	67	37	8	33.0357	112	0.236607	A	G	0.818988	2.7027	-100	A	100	1	100	0	0
rs10890334	SP192	1	1p34.1	45769471	0	no	57	43	12	38.3929	112	0.299107	A	T	0.796373	11.6279	-60	A	75	4	80	1	20
rs10890491	RHBDL2	1	1p34.3	39023695	0	no	57	57	24	50.8929	112	0.46875	G	A	0.053465	29.8246	-64.7059	A	78.5714	14	82.3529	3	17.6471
rs10890492	FOXD2	1	1p33	47775370	1	no	56	56	14	50	112	0.375	A	G	0.497778	14.2857	-75	A	85.7143	7	87.5	1	12.5
rs10896167	LOC338692	11	11q13.2	66822465	0	no	96	15	1	13.3929	112	0.0758929	A	G	0.228651	13.3333	-100	A	100	2	100	0	0
rs10896499	OR5AP2	11	11q11	56170138	0	no	81	29	2	25.8929	112	0.147321	G	C	0.105012	24.1379	71.4286	G	83.3333	6	85.7143	1	14.2857
rs10898827	TMEM16A	11	11q13.3	69697061	0	no	86	21	5	18.75	112	0.138393	G	A	5.11824	9.52381	100	G	100	2	100	0	0
rs10898925	PLEKHB1	11	11q13.4	72926340	0	no	61	43	8	38.3929	112	0.263393	A	G	0.012538	20.9302	-77.7778	A	87.5	8	88.8889	1	11.1111
rs10899477	GAB2	11	11q14.1	77729752	0	no	82	26	4	23.2143	112	0.151786	T	A	1.08559	38.4615	60	T	75	8	80	2	20
rs10901344	LAMC3	9	9q34.13	130976463	0	no	58	58	14	51.7857	112	0.383929	G	A	1.00461	17.2414	60	G	75	2	20	8	80
rs10901503	FANK1	10	10q26.2	127675313	0	no	57	57	19	50.8929	112	0.424107	G	A	0.196257	26.3158	60	G	75	3	20	12	80
rs10901867	CTBP2	10	10q26.13	126812124	0	no	64	42	6	37.5	112	0.241071	G	A	0.069088	21.4286	-77.7778	A	87.5	1	11.1111	8	88.8889
rs10902112	PSMD13	11	11p15.5	234106	0	no	66	39	7	34.8214	112	0.236607	G	A	0.145804	30.7692	66.6667	G	80	10	83.3333	2	16.6667
rs10902171	DKFZp761L1518	11	11p15.5	544214	0	no	83	25	4	22.3214	112	0.147321	G	C	1.39327	20	60	G	75	4	80	1	20
rs10905208	ITIH5	10	10p14	7749915	1	no	55	55	9	49.1071	112	0.325893	G	A	1.55059	20	63.6364	G	77.7778	2	18.1818	9	81.8182
rs10906104	C10orf7	10	10p13	12320302	0	no	56	51	5	45.5357	112	0.272321	G	A	2.48481	7.84314	-100	A	100	0	0	4	100
rs10906231	CAMK1D	10	10p13	12892922	0	no	97	13	2	11.6071	112	0.0758929	A	G	3.3324	15.3846	-100	A	100	2	100	0	0
rs10908578	RAB13	1	1q21.3	150767747	0	no	57	57	22	50.8929	112	0.450893	A	G	0.086378	14.0351	100	G	100	0	0	8	100
rs10908770	WDR42A	1	1q23.2	157002845	1	no	50	50	20	44.6429	112	0.401786	G	C	0.569535	22	63.6364	G	77.7778	2	18.1818	9	81.8182
rs10910478	SIPA1L2	1	1q42.2	228876784	0	no	63	35	14	31.25	112	0.28125	G	A	5.77395	17.1429	-66.6667	A	80	1	16.6667	5	83.3333
rs10913697	ABL2	1	1q25.2	175820401	0	no	54	54	17	48.2143	112	0.392857	A	G	0.012811	9.25926	-60	A	75	4	80	1	20
rs10916832	CDA	1	1p36.12	20690950	0	no	93	18	1	16.0714	112	0.0892857	A	G	0.015502	5.55556	-100	A	100	1	100	0	0
rs10920684	DBCCR1L	1	1q31.1	186981614	0	no	53	53	26	47.3214	112	0.46875	A	C	0.278434	18.8679	60	C	75	2	20	8	80
rs10922446	ATP6V1G3	1	1q31.3	195226130	0	no	89	22	1	19.6429	112	0.107143	G	A	0.079644	22.7273	-60	A	75	1	20	4	80
rs10923229	B7-H4	1	1p13.1	117464540	0	no	94	16	2	14.2857	112	0.0892857	A	G	1.65524	6.25	-100	A	100	1	100	0	0
rs10923506	PF6	1	1p12	118443772	0	no	50	47	15	41.9643	112	0.34375	A	C	0.546959	17.0213	75	C	85.7143	1	12.5	7	87.5
rs10929587	ADAM17	2	2p25.1	9613418	0	no	50	45	17	40.1786	112	0.352679	T	A	1.61374	33.3333	60	T	75	12	80	3	20
rs10929685	FLJ14075	2	2p25.1	10683397	0	no	47	45	20	40.1786	112	0.379464	A	G	2.41518	13.3333	-66.6667	A	80	5	83.3333	1	16.6667
rs10930814	PDE11A	2	2q31.2	178531994	0	no	50	46	16	41.0714	112	0.348214	G	A	1.0148	10.8696	-60	A	75	1	20	4	80
rs10932408	ERBB4	2	2q34	212534264	1	no	63	46	3	41.0714	112	0.232143	T	A	2.5896	17.3913	75	T	85.7143	7	87.5	1	12.5
rs10932775	MR-1	2	2q35	219021304	0	no	59	59	22	52.6786	112	0.459821	A	G	0.408849	10.1695	-66.6667	A	80	5	83.3333	1	16.6667
rs10933282	FLJ20701	2	2q36.3	229920095	0	no	56	45	11	40.1786	112	0.299107	G	A	0.195073	11.1111	60	G	75	4	80	1	20
rs10933529	MGC61716	2	2q37.3	241748272	0	no	80	30	2	26.7857	112	0.151786	G	A	0.181426	16.6667	60	G	75	4	80	1	20
rs10934580	ARL6	3	3q11.2	97838143	0	no	79	30	3	26.7857	112	0.160714	A	G	0.005634	3.33333	100	G	100	0	0	1	100
rs10935019	FLJ12592	3	3q22.1	133766413	0	no	96	15	1	13.3929	112	0.0758929	A	G	0.228651	20	-100	A	100	3	100	0	0
rs10935090	SLCO2A1	3	3q22.1	135181047	1	no	84	26	2	23.2143	112	0.133929	G	A	5.3e-05	15.3846	100	G	100	4	100	0	0
rs10935314	MRPS22	3	3q23	140475836	0	no	47	47	28	41.9643	112	0.459821	C	A	2.69982	14.8936	-71.4286	A	83.3333	6	85.7143	1	14.2857
rs10935443	ATP1B3	3	3q23	143077245	1	no	79	31	2	27.6786	112	0.15625	G	A	0.277045	16.129	60	G	75	4	80	1	20
rs10936258	ADMP	3	3q26.1	163084339	0	no	50	50	19	44.6429	112	0.392857	G	A	0.461208	14	71.4286	G	83.3333	1	14.2857	6	85.7143
rs10936530	FLJ23049	3	3q26.1	168534428	0	no	57	42	13	37.5	112	0.303571	A	G	1.43322	23.8095	-60	A	75	8	80	2	20
rs10937186	MAGEF1	3	3q27.1	185909647	1	no	68	39	5	34.8214	112	0.21875	G	A	0.039482	12.8205	-60	A	75	1	20	4	80
rs10938383	GNPDA2	4	4p13	44862251	0	no	80	29	3	25.8929	112	0.15625	C	G	0.036245	17.2414	-60	C	75	4	80	1	20
rs10938519	LOC152519	4	4p12	47879512	0	no	80	31	1	27.6786	112	0.147321	G	A	1.15835	12.9032	100	G	100	4	100	0	0
rs10940432	ESM1	5	5q11.2	54200519	0	no	50	50	25	44.6429	112	0.446429	A	G	1.04891	12	-100	A	100	6	100	0	0
rs10940636	PDE4D	5	5q11.2	58304310	0	no	78	29	5	25.8929	112	0.174107	G	A	1.11225	6.89655	100	G	100	2	100	0	0
rs10941033	FLJ14054	5	5p13.3	32951427	0	no	52	52	10	46.4286	112	0.321429	A	G	0.463459	3.84615	-100	A	100	2	100	0	0
rs10941920	CDH12	5	5p14.3	21667353	0	no	100	9	3	8.03571	112	0.0669643	A	G	14.2693	22.2222	100	G	100	0	0	2	100
rs10942077	CDH10	5	5p14.1	24926698	0	no	65	43	4	38.3929	112	0.227679	A	G	0.941635	4.65116	-100	A	100	2	100	0	0
rs10942177	CDH9	5	5p14.1	26467428	0	no	74	29	9	25.8929	112	0.209821	G	A	5.37835	17.2414	100	G	100	5	100	0	0
rs10946407	CDKAL1	6	6p22.3	20886687	0	no	93	17	2	15.1786	112	0.09375	G	A	1.27588	17.6471	-100	A	100	0	0	3	100
rs10946810	HIST1H4H	6	6p22.2	26396034	1	no	48	47	17	41.9643	112	0.361607	G	A	0.929139	21.2766	-60	A	75	2	20	8	80
rs10947627	CPNE5	6	6p21.2	36816967	0	no	55	55	24	49.1071	112	0.459821	G	A	0.014745	12.7273	-71.4286	A	83.3333	6	85.7143	1	14.2857
rs10947825	C6orf102	6	6p21.2	39716436	0	no	59	49	4	43.75	112	0.254464	A	G	2.62394	12.2449	-66.6667	A	80	5	83.3333	1	16.6667
rs10948188	SUPT3H	6	6p21.1	45034190	0	no	62	62	22	55.3571	112	0.473214	G	A	1.36333	12.9032	75	G	85.7143	1	12.5	7	87.5
rs10948955	BMP5	6	6p12.1	55795373	0	no	48	48	16	42.8571	112	0.357143	G	A	0.497778	29.1667	71.4286	G	83.3333	12	85.7143	2	14.2857
rs10949695	PTPRN2	7	7q36.3	157360421	1	no	55	50	7	44.6429	112	0.285714	A	G	0.984375	10	60	G	75	1	20	4	80
rs10950854	DNAH11	7	7p15.3	21372473	0	no	58	58	25	51.7857	112	0.482143	G	A	0.153635	17.2414	-80	A	88.8889	9	90	1	10
rs10950859	DNAH11	7	7p15.3	21386475	0	no	106	5	1	4.46429	112	0.03125	A	G	7.72767	20	100	G	100	0	0	1	100
rs10951942	SUNC1	7	7p12.3	47854335	0	no	50	49	13	43.75	112	0.334821	C	A	0.035516	16.3265	-75	A	85.7143	1	12.5	7	87.5
rs10951956	FBXL18	7	7p22.1	5294709	0	no	87	20	5	17.8571	112	0.133929	G	A	5.9372	5	100	G	100	1	100	0	0
rs10951982	RAC1	7	7p22.1	6195796	0	no	66	35	11	31.25	112	0.254464	G	A	3.48447	17.1429	66.6667	G	80	5	83.3333	1	16.6667
rs10953069	CCM1	7	7q21.2	91567192	0	no	97	14	1	12.5	112	0.0714286	A	G	0.372781	28.5714	-100	A	100	4	100	0	0
rs10953070	ODAG	7	7q21.2	91641703	0	no	100	11	1	9.82143	112	0.0580357	A	G	1.15871	9.09091	100	G	100	0	0	1	100
rs10954069	POT1	7	7q31.33	124500248	0	no	71	36	5	32.1429	112	0.205357	G	A	0.025687	16.6667	-66.6667	A	80	1	16.6667	5	83.3333
rs10954360	DKFZp434G0625	7	7q32.3	131272475	0	no	58	49	5	43.75	112	0.263393	A	G	1.82008	34.6939	-64.7059	A	78.5714	14	82.3529	3	17.6471
rs10954565	CHRM2	7	7q33	136017503	0	no	71	34	7	30.3571	112	0.214286	G	A	1.08632	14.7059	100	G	100	5	100	0	0
rs10955206	COH1	8	8q22.2	100271658	0	no	76	32	4	28.5714	112	0.178571	G	C	0.076219	31.25	80	G	88.8889	9	90	1	10
rs10955370	ZFPM2	8	8q22.3	106054302	0	no	56	41	15	36.6071	112	0.316964	A	G	2.67559	26.8293	63.6364	G	77.7778	2	18.1818	9	81.8182
rs10958015	SNTG1	8	8q11.21	51729770	0	no	84	24	4	21.4286	112	0.142857	A	G	1.75	8.33333	-100	A	100	2	100	0	0
rs10967705	KCNV2	9	9p24.2	2707922	0	no	52	52	18	46.4286	112	0.392857	C	G	0.080071	9.61538	60	G	75	1	20	4	80
rs10972576	RFX3	9	9p24.2	3576093	0	no	88	23	1	20.5357	112	0.111607	A	C	0.141768	30.4348	71.4286	C	83.3333	1	14.2857	6	85.7143
rs10979601	IKBKAP	9	9q31.3	108740406	0	no	74	33	5	29.4643	112	0.191964	G	A	0.282669	15.1515	100	G	100	5	100	0	0
rs10981618	ZFP37	9	9q32	112881842	0	no	59	59	26	52.6786	112	0.495536	A	C	0.322437	25.4237	60	C	75	3	20	12	80
rs10988198	DOLPP1	9	9q34.11	128925679	0	no	55	48	9	42.8571	112	0.294643	G	A	0.10812	27.0833	-69.2308	A	81.8182	2	15.3846	11	84.6154
rs10988719	TGFBR1	9	9q22.33	98975037	0	no	88	23	1	20.5357	112	0.111607	A	T	0.141768	4.34783	100	T	100	0	0	1	100
rs10994768	TMEM26	10	10q21.2	62881957	1	no	92	16	4	14.2857	112	0.107143	G	A	7.18791	12.5	-100	A	100	0	0	2	100
rs10998112	RUFY2	10	10q21.3	69828058	0	no	97	14	1	12.5	112	0.0714286	A	G	0.372781	14.2857	100	G	100	0	0	2	100
rs10998218	SLC25A16	10	10q21.3	69912471	0	no	98	13	1	11.6071	112	0.0669643	G	A	0.566699	15.3846	-100	A	100	0	0	2	100
rs11000777	CHCHD1	10	10q22.2	75215069	0	no	90	17	5	15.1786	112	0.120536	G	C	9.0383	11.7647	-100	C	100	0	0	2	100
rs11001447	PRKG1	10	10q21.1	53713577	1	no	60	60	15	53.5714	112	0.401786	A	C	1.4665	8.33333	-60	A	75	4	80	1	20
rs11003886	PCDH15	10	10q21.1	55287873	0	no	78	31	3	27.6786	112	0.165179	A	G	0.001462	19.3548	100	G	100	0	0	6	100
rs11004127	PCDH15	10	10q21.1	55618014	0	no	56	47	9	41.9643	112	0.290179	G	C	0.039058	10.6383	-60	C	75	1	20	4	80
rs11006940	MPP7	10	10p12.1	28565977	0	no	90	20	2	17.8571	112	0.107143	G	A	0.497778	15	100	G	100	3	100	0	0
rs11007614	SVIL	10	10p11.23	29813042	0	no	84	25	3	22.3214	112	0.138393	A	G	0.458963	8	-100	A	100	2	100	0	0
rs11009645	PARD3	10	10p11.22	34441765	1	no	63	38	11	33.9286	112	0.267857	A	G	2.03997	2.63158	-100	A	100	1	100	0	0
rs11010840	ANKRD30A	10	10p11.21	37089245	0	no	54	54	26	48.2143	112	0.473214	G	A	0.121517	16.6667	-77.7778	A	87.5	8	88.8889	1	11.1111
rs11018915	CHORDC1	11	11q14.3	89582527	0	no	54	54	25	48.2143	112	0.464286	G	A	0.106036	31.4815	64.7059	G	78.5714	3	17.6471	14	82.3529
rs11022855	KCNQ1	11	11p15.5	2421304	1	no	91	18	3	16.0714	112	0.107143	G	A	2.8672	33.3333	66.6667	G	80	5	83.3333	1	16.6667
rs11026107	HSD-40	11	11p15.4	3220197	0	no	90	21	1	18.75	112	0.102679	A	C	0.034383	9.52381	100	C	100	0	0	2	100
rs11029318	TMEM16C	11	11p14.2	26144428	0	no	52	52	18	46.4286	112	0.392857	G	A	0.080071	21.1538	81.8182	G	90	1	9.09091	10	90.9091
rs11032074	FLJ21924	11	11p13	32950463	0	no	73	38	1	33.9286	112	0.178571	A	G	2.74389	15.7895	-66.6667	A	80	5	83.3333	1	16.6667
rs11036636	API5	11	11p12	41922485	0	no	53	53	12	47.3214	112	0.34375	G	A	0.267333	24.5283	-69.2308	A	81.8182	11	84.6154	2	15.3846
rs11037420	TTC17	11	11p12	43336082	0	no	49	49	28	43.75	112	0.46875	G	A	1.65524	20.4082	60	G	75	2	20	8	80
rs11037881	EXT2	11	11p11.2	44108056	0	no	65	38	9	33.9286	112	0.25	C	A	1.01587	31.5789	-66.6667	A	80	2	16.6667	10	83.3333
rs11037882	EXT2	11	11p11.2	44108153	0	no	64	39	9	34.8214	112	0.254464	A	T	0.757807	25.641	80	T	88.8889	1	10	9	90
rs11038125	KAI1	11	11p11.2	44714103	0	no	75	35	2	31.25	112	0.174107	G	A	0.840437	8.57143	-100	A	100	0	0	3	100
rs11044057	PIK3C2G	12	12p12.3	18426133	0	no	91	19	2	16.9643	112	0.102679	C	A	0.705834	15.7895	100	C	100	3	100	0	0
rs11045	NR2F2	15	15q26.2	94684325	1	no	62	42	8	37.5	112	0.258929	C	A	0.058478	26.1905	-81.8182	A	90	1	9.09091	10	90.9091
rs11045953	SLCO1A2	12	12p12.1	21346318	0	no	86	21	5	18.75	112	0.138393	G	A	5.11824	9.52381	100	G	100	2	100	0	0
rs1104760	MUC4	3	3q29	197005629	0	no	74	33	5	29.4643	112	0.191964	A	G	0.282669	18.1818	-66.6667	A	80	5	83.3333	1	16.6667
rs11047686	BCAT1	12	12p12.1	24921861	1	no	82	29	1	25.8929	112	0.138393	A	C	0.823407	20.6897	66.6667	C	80	1	16.6667	5	83.3333
rs11049556	FLJ11088	12	12p11.22	28409826	0	no	54	47	11	41.9643	112	0.308036	C	A	0.027308	17.0213	75	C	85.7143	7	87.5	1	12.5
rs11050795	IPO8	12	12p11.22	30322030	0	no	54	54	14	48.2143	112	0.366071	G	C	0.168768	14.8148	100	G	100	0	0	8	100
rs1105174	UNC5B	10	10q22.1	72725855	1	no	90	20	2	17.8571	112	0.107143	G	A	0.497778	30	66.6667	G	80	5	83.3333	1	16.6667
rs11052413	PKP2	12	12p11.21	33097905	0	no	48	48	31	42.8571	112	0.491071	C	A	2.27697	10.4167	-60	A	75	4	80	1	20
rs11052613	SYT10	12	12p11.1	33357359	1	no	82	26	4	23.2143	112	0.151786	C	A	1.08559	3.84615	100	C	100	1	100	0	0
rs11053507	UNQ5792	12	12p13.31	9947379	0	no	58	45	9	40.1786	112	0.28125	A	G	0.004321	15.5556	71.4286	G	83.3333	1	14.2857	6	85.7143
rs11053624	CLECSF12	12	12p13.2	10174978	0	no	97	14	1	12.5	112	0.0714286	A	G	0.372781	7.14286	-100	A	100	1	100	0	0
rs11054361	ETV6	12	12p13.2	11638369	0	no	65	41	6	36.6071	112	0.236607	G	C	0.019964	14.6341	100	G	100	6	100	0	0
rs11054607	APOBEC1	12	12p13.31	7624899	0	no	98	12	2	10.7143	112	0.0714286	C	G	4.14201	33.3333	-100	C	100	4	100	0	0
rs11054848	LOH12CR1	12	12p13.2	12406596	0	no	52	52	12	46.4286	112	0.339286	G	A	0.14164	5.76923	100	G	100	0	0	3	100
rs1105670	MGC47816	1	1p34.2	42539431	0	no	86	24	2	21.4286	112	0.125	G	A	0.046647	4.16667	-100	A	100	0	0	1	100
rs11058046	AACS	12	12q24.31	124151933	0	no	77	28	7	25	112	0.1875	G	A	3.60815	35.7143	60	G	75	8	80	2	20
rs1105879	UGT1A6	2	2q37.1	234384202	0	no	50	50	20	44.6429	112	0.401786	A	C	0.569535	30	-60	A	75	12	80	3	20
rs1106249	SLC6A6	3	3p25.1	14535325	0	no	46	45	21	40.1786	112	0.388393	G	C	2.66626	17.7778	-75	C	85.7143	1	12.5	7	87.5
rs11062934	MGC13183	12	12p13.33	408089	0	no	59	59	25	52.6786	112	0.486607	A	C	0.33057	16.9492	-60	A	75	8	80	2	20
rs11064829	FLJ40142	12	12q24.11	108943776	0	no	100	11	1	9.82143	112	0.0580357	A	G	1.15871	9.09091	-100	A	100	1	100	0	0
rs11068202	FLJ14627	12	12q24.22	115738945	0	no	93	18	1	16.0714	112	0.0892857	A	C	0.015502	5.55556	-100	A	100	1	100	0	0
rs1107005	NR4A2	2	2q24.1	157023439	0	no	100	11	1	9.82143	112	0.0580357	G	A	1.15871	9.09091	-100	A	100	0	0	1	100
rs11070868	TMOD2	15	15q21.2	49845166	1	no	60	60	23	53.5714	112	0.473214	G	A	0.621833	33.3333	60	G	75	4	20	16	80
rs11071282	SUHW4	15	15q21.3	54736608	0	no	89	18	5	16.0714	112	0.125	G	A	7.88338	27.7778	60	G	75	4	80	1	20
rs11071320	CGNL1	15	15q21.3	55528705	0	no	58	58	17	51.7857	112	0.410714	A	C	0.546118	5.17241	100	C	100	0	0	3	100
rs11071797	TRIP4	15	15q22.31	62501825	1	no	103	8	1	7.14286	112	0.0446429	C	A	2.96175	12.5	100	C	100	1	100	0	0
rs11073917	PDE8A	15	15q25.3	83408674	1	no	87	24	1	21.4286	112	0.116071	C	A	0.21969	25	66.6667	C	80	5	83.3333	1	16.6667
rs1107479	BAZ2A	12	12q13.3	55316953	0	no	52	52	11	46.4286	112	0.330357	G	A	0.272981	9.61538	60	G	75	1	20	4	80
rs1107495	BMP6	6	6p24.3	7671056	1	no	78	31	3	27.6786	112	0.165179	A	G	0.001462	12.9032	-100	A	100	4	100	0	0
rs1107882	ARHGAP6	X	Xp22.2	11440736	1	no	76	33	3	29.4643	112	0.174107	A	G	0.067405	12.1212	100	G	100	0	0	4	100
rs11079024	ACLY	17	17q21.2	37316609	0	no	94	16	2	14.2857	112	0.0892857	C	A	1.65524	43.75	-71.4286	A	83.3333	1	14.2857	6	85.7143
rs11080564	TUBB6	18	18p11.21	12296884	0	no	74	33	5	29.4643	112	0.191964	A	C	0.282669	39.3939	69.2308	C	81.8182	2	15.3846	11	84.6154
rs11082784	ACAA2	18	18q21.1	45596002	0	no	69	37	6	33.0357	112	0.21875	G	C	0.125462	27.027	-60	C	75	2	20	8	80
rs1108380	ZNF560	19	19p13.2	8946958	0	no	90	19	3	16.9643	112	0.111607	A	G	2.33932	5.26316	100	G	100	0	0	1	100
rs11083880	NAPA	19	19q13.32	52699980	0	no	90	20	2	17.8571	112	0.107143	A	G	0.497778	5	100	G	100	0	0	1	100
rs11083985	AKT1S1	19	19q13.33	55069955	1	no	61	61	15	54.4643	112	0.40625	A	G	1.86311	13.1148	75	G	85.7143	1	12.5	7	87.5
rs11084120	FPRL2	19	19q13.41	56990302	0	no	81	28	3	25	112	0.151786	A	G	0.094857	7.14286	-100	A	100	2	100	0	0
rs11084128	ZNF615	19	19q13.41	57187458	0	no	64	40	8	35.7143	112	0.25	T	A	0.253968	25	-60	A	75	2	20	8	80
rs11084673	SLC7A9	19	19q13.11	38045304	0	no	55	47	10	41.9643	112	0.299107	G	A	8.2e-05	10.6383	60	G	75	4	80	1	20
rs11084939	TMPRSS9	19	19p13.3	2369031	0	no	103	8	1	7.14286	112	0.0446429	G	A	2.96175	12.5	-100	A	100	0	0	1	100
rs11084956	KIAA1193	19	19p13.3	285474	0	no	88	23	1	20.5357	112	0.111607	A	C	0.141768	26.087	-66.6667	A	80	5	83.3333	1	16.6667
rs11085119	PTPRS	19	19p13.3	5189169	0	no	93	18	1	16.0714	112	0.0892857	G	A	0.015502	11.1111	100	G	100	2	100	0	0
rs11085805	ZNF560	19	19p13.2	8946004	0	no	68	40	4	35.7143	112	0.214286	A	G	0.411387	15	-66.6667	A	80	5	83.3333	1	16.6667
rs11085900	FLJ45910	19	19p13.12	14582259	0	no	72	35	5	31.25	112	0.200893	A	G	0.079793	14.2857	60	G	75	1	20	4	80
rs1108602	PABPC3	13	13q12.13	24537070	0	no	83	23	6	20.5357	112	0.15625	A	G	5.47832	30.4348	71.4286	G	83.3333	1	14.2857	6	85.7143
rs11086066	ABHD8	19	19p13.11	17273366	0	no	54	45	13	40.1786	112	0.316964	G	A	0.581891	8.88889	100	G	100	4	100	0	0
rs1108641	FLRT3	20	20p12.1	14650391	0	no	55	55	15	49.1071	112	0.379464	A	G	0.204613	27.2727	60	G	75	3	20	12	80
rs11087655	PRND	20	20p13	4655861	0	no	80	25	7	22.3214	112	0.174107	G	A	5.61165	8	-100	A	100	0	0	2	100
rs11088256	SON	21	21q22.11	33865413	1	no	54	54	19	48.2143	112	0.410714	A	C	0.00175	12.963	100	C	100	0	0	7	100
rs1108887	HCRTR2	6	6p12.1	54965166	0	no	45	45	22	40.1786	112	0.397321	A	G	2.90491	17.7778	-75	A	85.7143	7	87.5	1	12.5
rs11089024	PCBP3	21	21q22.3	46092525	0	no	85	25	2	22.3214	112	0.129464	C	A	0.010594	4	-100	A	100	0	0	1	100
rs1108973	PLA2G2E	1	1p36.13	19993957	0	no	72	35	5	31.25	112	0.200893	A	G	0.079793	17.1429	-66.6667	A	80	5	83.3333	1	16.6667
rs11091036	PLS3	X	Xq23	114834993	1	no	75	28	9	25	112	0.205357	C	G	6.13272	14.2857	-100	C	100	4	100	0	0
rs1109208	PLEKHA8	7	7p15.1	29891748	0	no	77	33	2	29.4643	112	0.165179	G	A	0.523424	18.1818	-66.6667	A	80	1	16.6667	5	83.3333
rs1109370	FLJ16124	2	2p14	66212460	0	no	98	13	1	11.6071	112	0.0669643	C	G	0.566699	15.3846	-100	C	100	2	100	0	0
rs11095910	MAGEC3	X	Xq27.2	140692715	0	no	96	15	1	13.3929	112	0.0758929	A	T	0.228651	6.66667	100	T	100	0	0	1	100
rs11096634	FAM49A	2	2p24.3	16666530	0	no	101	10	1	8.92857	112	0.0535714	A	G	1.5993	10	-100	A	100	1	100	0	0
rs11096955	TLR10	4	4p14	38598673	0	no	52	52	15	46.4286	112	0.366071	A	C	1.3e-05	25	-69.2308	A	81.8182	11	84.6154	2	15.3846
rs11096957	TLR10	4	4p14	38599057	0	no	52	52	15	46.4286	112	0.366071	A	C	1.3e-05	7.69231	-100	A	100	4	100	0	0
rs11097431	PDLIM5	4	4q22.3	95864020	0	no	62	43	7	38.3929	112	0.254464	G	A	0.015783	44.186	-68.4211	A	81.25	3	15.7895	16	84.2105
rs11097632	TM4SF9	4	4q23	100044346	0	no	51	51	29	45.5357	112	0.486607	G	A	0.879827	11.7647	66.6667	G	80	1	16.6667	5	83.3333
rs11098416	NDST3	4	4q26	119248962	0	no	51	51	14	45.5357	112	0.352679	A	G	0.00082	11.7647	66.6667	G	80	1	16.6667	5	83.3333
rs11098602	TNIP3	4	4q27	122410246	0	no	57	44	11	39.2857	112	0.294643	G	A	0.336983	11.3636	-60	A	75	1	20	4	80
rs11098682	SPATA5	4	4q27	124225884	0	no	83	28	1	25	112	0.133929	A	C	0.675537	3.57143	-100	A	100	1	100	0	0
rs11098908	GDEP	4	4q21.21	81102553	0	no	54	54	13	48.2143	112	0.357143	C	A	0.28	11.1111	-66.6667	A	80	5	83.3333	1	16.6667
rs11099630	MGC11324	4	4q21.23	85258472	0	no	73	37	2	33.0357	112	0.183036	G	A	1.22599	13.5135	60	G	75	4	80	1	20
rs11099779	LRBA	4	4q31.3	152162921	1	no	78	26	8	23.2143	112	0.1875	G	A	6.34921	23.0769	-66.6667	A	80	1	16.6667	5	83.3333
rs11100619	SCOC	4	4q31.1	141620915	0	no	90	20	2	17.8571	112	0.107143	A	G	0.497778	5	-100	A	100	1	100	0	0
rs11101224	OGDHL	10	10q11.23	50620982	0	no	76	30	6	26.7857	112	0.1875	G	A	1.63652	6.66667	100	G	100	2	100	0	0
rs11102094	SLC16A4	1	1p13.3	110633205	0	no	49	49	25	43.75	112	0.441964	A	G	1.43141	20.4082	80	G	88.8889	1	10	9	90
rs11104393	HGNT-IV-H	12	12q21.32	86175007	0	no	65	39	8	34.8214	112	0.245536	G	C	0.405082	5.12821	-100	C	100	0	0	2	100
rs11110338	SCYL2	12	12q23.1	99214525	0	no	67	39	6	34.8214	112	0.227679	T	A	0.01089	23.0769	77.7778	T	87.5	8	88.8889	1	11.1111
rs11110349	SLC17A8	12	12q23.1	99256513	0	no	61	41	10	36.6071	112	0.272321	G	A	0.652629	19.5122	75	G	85.7143	7	87.5	1	12.5
rs1111046	IMAGE3451454	1	1q42.13	224271134	0	no	56	56	24	50	112	0.464286	G	A	0.002945	17.8571	-80	A	88.8889	9	90	1	10
rs11111187	FLJ20641	12	12q23.2	101059666	0	no	72	37	3	33.0357	112	0.191964	A	G	0.471527	13.5135	-60	A	75	4	80	1	20
rs1111121	FKSG2	8	8p12	36785341	0	no	81	26	5	23.2143	112	0.160714	G	A	2.17892	26.9231	71.4286	G	83.3333	6	85.7143	1	14.2857
rs11111712	STAB2	12	12q23.3	102584190	0	no	75	31	6	27.6786	112	0.191964	G	A	1.30151	3.22581	-100	A	100	0	0	1	100
rs11111795	TU12B1-TY	12	12q23.3	102707297	0	no	67	44	1	39.2857	112	0.205357	C	A	4.64787	20.4545	-77.7778	A	87.5	1	11.1111	8	88.8889
rs11112435	DIP13B	12	12q23.3	104162510	0	no	84	27	1	24.1071	112	0.129464	G	A	0.540926	18.5185	60	G	75	4	80	1	20
rs11117643	ESRRG	1	1q41	213215197	0	no	78	30	4	26.7857	112	0.169643	A	C	0.271508	16.6667	60	C	75	1	20	4	80
rs11118073	CGI-115	1	1q41	214863836	0	no	106	5	1	4.46429	112	0.03125	C	A	7.72767	40	100	C	100	2	100	0	0
rs11120686	USH2A	1	1q41	212439180	0	no	52	52	21	46.4286	112	0.419643	A	G	0.245396	38.4615	-60	A	75	16	80	4	20
rs11121182	RERE	1	1p36.23	8456819	0	no	77	32	3	28.5714	112	0.169643	C	A	0.022419	15.625	-60	A	75	1	20	4	80
rs11123651	COLEC11	2	2p25.3	3154550	0	no	52	49	11	43.75	112	0.316964	G	A	0.012119	34.6939	64.7059	G	78.5714	14	82.3529	3	17.6471
rs11124952	LRPPRC	2	2p21	44069092	0	no	80	31	1	27.6786	112	0.147321	A	G	1.15835	16.129	-100	A	100	5	100	0	0
rs11124981	PPM1B	2	2p21	44373784	1	no	70	35	7	31.25	112	0.21875	T	A	0.822857	14.2857	60	T	75	4	80	1	20
rs11125979	MDH1	2	2p15	63735957	1	no	64	44	4	39.2857	112	0.232143	A	C	1.16451	6.81818	-100	A	100	3	100	0	0
rs11127330	TPO	2	2p25.3	1591973	0	no	50	50	14	44.6429	112	0.348214	A	G	0.030524	10	60	G	75	1	20	4	80
rs11128184	FOXP1	3	3p13	70745923	1	no	54	54	13	48.2143	112	0.357143	A	G	0.28	29.6296	-75	A	85.7143	14	87.5	2	12.5
rs11128547	APG7L	3	3p25.3	11368268	0	no	75	32	5	28.5714	112	0.1875	G	A	0.434301	15.625	60	G	75	4	80	1	20
rs11130362	TKT	3	3p21.1	53240806	0	no	63	45	4	40.1786	112	0.236607	G	A	1.41031	24.4444	63.6364	G	77.7778	9	81.8182	2	18.1818
rs11130435	CACNA2D3	3	3p14.3	54842353	0	no	96	15	1	13.3929	112	0.0758929	A	G	0.228651	33.3333	100	G	100	0	0	5	100
rs11130591	ARF4	3	3p14.3	57543623	1	no	65	41	6	36.6071	112	0.236607	G	A	0.019964	12.1951	60	G	75	4	80	1	20
rs11132638	FRG1	4	4q35.2	190602440	0	no	47	47	31	41.9643	112	0.486607	A	G	2.8712	14.8936	71.4286	G	83.3333	1	14.2857	6	85.7143
rs1113266	PELO	5	5q11.2	51773170	0	no	60	60	21	53.5714	112	0.455357	G	A	0.717491	21.6667	-84.6154	A	91.6667	12	92.3077	1	7.69231
rs11133896	BASP1	5	5p15.1	17332638	0	no	50	47	15	41.9643	112	0.34375	A	T	0.546959	2.12766	-100	A	100	1	100	0	0
rs11135441	ELL2	5	5q15	95248033	1	no	51	45	16	40.1786	112	0.34375	G	A	1.34197	8.88889	-100	A	100	0	0	4	100
rs11135837	NEFL	8	8p21.2	24900988	1	no	95	15	2	13.3929	112	0.0848214	A	C	2.11305	20	100	C	100	0	0	3	100
rs1113692	PRG-3	9	9q31.1	100650059	0	no	53	47	12	41.9643	112	0.316964	G	A	0.106514	19.1489	77.7778	G	87.5	8	88.8889	1	11.1111
rs11137287	C9orf111	9	9q34.3	137658542	0	no	49	49	21	43.75	112	0.40625	G	A	0.971135	12.2449	100	G	100	0	0	6	100
rs11137504	SHC3	9	9q22.1	88916069	0	no	62	40	10	35.7143	112	0.267857	A	G	0.895763	27.5	-63.6364	A	77.7778	9	81.8182	2	18.1818
rs1114117	MEIS1	2	2p14	66959291	1	no	75	34	3	30.3571	112	0.178571	A	G	0.135501	20.5882	-100	A	100	7	100	0	0
rs1114203	Cep152	15	15q21.1	46854282	0	no	81	26	5	23.2143	112	0.160714	A	T	2.17892	26.9231	-71.4286	A	83.3333	6	85.7143	1	14.2857
rs1114380	ALMS1	2	2p13.1	73716363	0	no	70	32	10	28.5714	112	0.232143	A	G	4.41611	25	75	G	85.7143	1	12.5	7	87.5
rs11144053	RORB	9	9q21.13	74514113	1	no	70	36	6	32.1429	112	0.214286	C	G	0.231405	30.5556	-100	C	100	11	100	0	0
rs11150651	ZNF267	16	16p11.2	31843596	1	no	104	7	1	6.25	112	0.0401786	G	A	4.02892	14.2857	100	G	100	1	100	0	0
rs11150782	FLJ38792	17	17q25.3	76966349	0	no	52	52	15	46.4286	112	0.366071	A	G	1.3e-05	46.1538	66.6667	G	80	4	16.6667	20	83.3333
rs11151983	WDR7	18	18q21.31	52700560	0	no	60	45	7	40.1786	112	0.263393	A	G	0.140664	20	77.7778	G	87.5	1	11.1111	8	88.8889
rs11152395	SERPINB13	18	18q21.33	59412520	0	no	75	29	8	25.8929	112	0.200893	G	A	4.19546	3.44828	100	G	100	1	100	0	0
rs11153090	SEC63	6	6q21	108322054	0	no	77	34	1	30.3571	112	0.160714	G	A	1.75828	20.5882	71.4286	G	83.3333	6	85.7143	1	14.2857
rs11153680	GOPC	6	6q22.1	118033237	0	no	91	20	1	17.8571	112	0.0982143	G	A	0.00735	30	66.6667	G	80	5	83.3333	1	16.6667
rs11157781	C14orf29	14	14q22.1	50440900	0	no	81	27	4	24.1071	112	0.15625	G	A	0.822857	22.2222	66.6667	G	80	5	83.3333	1	16.6667
rs11157881	C14orf166	14	14q22.1	51690926	0	no	79	30	3	26.7857	112	0.160714	G	A	0.005634	20	100	G	100	6	100	0	0
rs11158447	KCNH5	14	14q23.2	62248747	0	no	103	8	1	7.14286	112	0.0446429	A	T	2.96175	12.5	100	T	100	0	0	1	100
rs11158632	C14orf21	14	14q11.2	23839503	0	no	65	45	2	40.1786	112	0.21875	A	C	3.45003	6.66667	-100	A	100	3	100	0	0
rs11158882	MAP3K9	14	14q24.2	70344475	0	no	55	45	12	40.1786	112	0.308036	C	G	0.370345	33.3333	-73.3333	C	84.6154	13	86.6667	2	13.3333
rs11159520	SEL1L	14	14q31.1	81501915	0	no	51	51	12	45.5357	112	0.334821	C	A	0.055606	29.4118	60	C	75	3	20	12	80
rs11159863	EML5	14	14q32.11	88178531	1	no	89	20	3	17.8571	112	0.116071	G	A	1.88579	40	75	G	85.7143	7	87.5	1	12.5
rs11159889	CHES1	14	14q32.11	88696307	0	no	65	65	23	58.0357	112	0.495536	C	A	2.89619	23.0769	60	C	75	3	20	12	80
rs11160030	NOVA1	14	14q12	26375410	0	no	69	37	6	33.0357	112	0.21875	G	A	0.125462	21.6216	75	G	85.7143	7	87.5	1	12.5
rs11161105	C15orf2	15	15q11.2	22338245	0	no	52	52	28	46.4286	112	0.482143	A	G	0.552611	9.61538	60	G	75	1	20	4	80
rs11165879	DPYD	1	1p21.3	97653506	0	no	52	44	16	39.2857	112	0.339286	G	A	1.71532	13.6364	66.6667	G	80	5	83.3333	1	16.6667
rs11167470	CSNK1A1	5	5q32	148885552	0	no	56	46	10	41.0714	112	0.294643	A	T	0.015837	17.3913	-75	A	85.7143	7	87.5	1	12.5
rs11167641	GRIA1	5	5q33.2	153123741	0	no	55	46	11	41.0714	112	0.303571	G	A	0.091981	21.7391	-60	A	75	2	20	8	80
rs11168070	ADRB2	5	5q32	148186120	0	no	48	48	22	42.8571	112	0.410714	G	C	1.47154	12.5	-66.6667	C	80	5	83.3333	1	16.6667
rs11168454	OR10AD1	12	12q13.11	46878624	0	no	90	19	3	16.9643	112	0.111607	G	C	2.33932	5.26316	100	G	100	1	100	0	0
rs11168948	TUBA6	12	12q13.12	47946974	0	no	84	25	3	22.3214	112	0.138393	G	A	0.458963	8	100	G	100	2	100	0	0
rs11169520	KIAA1463	12	12q13.12	49359790	0	no	67	36	9	32.1429	112	0.241071	G	A	1.65524	2.77778	100	G	100	1	100	0	0
rs11169561	ATF1	12	12q13.12	49472217	0	no	62	39	11	34.8214	112	0.272321	G	A	1.65043	15.3846	66.6667	G	80	5	83.3333	1	16.6667
rs11170112	KRTHB2	12	12q13.13	51074306	0	no	100	11	1	9.82143	112	0.0580357	A	G	1.15871	9.09091	100	G	100	0	0	1	100
rs11171280	OR9K2	12	12q13.2	53796116	0	no	58	46	8	41.0714	112	0.276786	C	A	0.07505	6.52174	-100	A	100	0	0	3	100
rs11171675	KIF21A	12	12q12	37974256	0	no	78	32	2	28.5714	112	0.160714	A	G	0.391217	21.875	-71.4286	A	83.3333	6	85.7143	1	14.2857
rs11172156	KIAA1002	12	12q13.3	55992120	0	no	54	54	21	48.2143	112	0.428571	G	A	0.027344	12.963	100	G	100	0	0	7	100
rs11172789	LRIG3	12	12q14.1	57553174	1	no	85	26	1	23.2143	112	0.125	G	A	0.419825	7.69231	-100	A	100	0	0	2	100
rs11173594	FAM19A2	12	12q14.1	59447778	0	no	84	26	2	23.2143	112	0.133929	G	A	5.3e-05	19.2308	-100	A	100	0	0	5	100
rs1117387	SV2B	15	15q26.1	89626127	1	no	75	32	5	28.5714	112	0.1875	A	T	0.434301	15.625	-60	A	75	4	80	1	20
rs11174420	USP15	12	12q14.1	60982866	0	no	53	50	9	44.6429	112	0.303571	G	A	0.348814	14	-71.4286	A	83.3333	1	14.2857	6	85.7143
rs11175238	SRGAP1	12	12q14.2	62719999	0	no	52	52	21	46.4286	112	0.419643	A	C	0.245396	9.61538	-60	A	75	4	80	1	20
rs11175250	SRGAP1	12	12q14.2	62761280	0	no	103	8	1	7.14286	112	0.0446429	A	G	2.96175	12.5	100	G	100	0	0	1	100
rs11175680	LEMD3	12	12q14.3	63891806	0	no	52	52	17	46.4286	112	0.383929	C	G	0.038486	13.4615	100	G	100	0	0	7	100
rs11176811	CNTN1	12	12q12	39159545	0	no	78	30	4	26.7857	112	0.169643	A	T	0.271508	23.3333	100	T	100	0	0	7	100
rs11178975	TBC1D15	12	12q21.1	70556217	0	no	64	38	10	33.9286	112	0.258929	A	C	1.50478	7.89474	-100	A	100	3	100	0	0
rs11179306	TRHDE	12	12q21.1	71333904	1	no	101	10	1	8.92857	112	0.0535714	C	A	1.5993	30	-100	A	100	0	0	3	100
rs11181294	CPNE8	12	12q12	36599054	0	no	54	54	14	48.2143	112	0.366071	G	A	0.168768	5.55556	-100	A	100	3	100	0	0
rs11182088	ADAMTS20	12	12q12	42146793	0	no	51	47	14	41.9643	112	0.334821	A	G	0.375432	21.2766	60	G	75	2	20	8	80
rs11182269	PTK9	12	12q12	42481256	0	no	89	20	3	17.8571	112	0.116071	G	A	1.88579	30	-66.6667	A	80	1	16.6667	5	83.3333
rs1118252	SALL1	16	16q12.1	50342018	1	no	86	25	1	22.3214	112	0.120536	G	C	0.312587	16	100	G	100	4	100	0	0
rs11184906	HRMT1L6	1	1p21.1	106702694	0	no	66	44	2	39.2857	112	0.214286	A	T	3.11111	31.8182	-71.4286	A	83.3333	12	85.7143	2	14.2857
rs11191439	AS3MT	10	10q24.32	104628713	0	no	83	28	1	25	112	0.133929	A	G	0.675537	17.8571	-60	A	75	4	80	1	20
rs11192395	SORCS3	10	10q25.1	107059140	1	no	76	35	1	31.25	112	0.165179	A	G	1.9845	14.2857	60	G	75	1	20	4	80
rs1119307	OR2F2	7	7q35	143067687	0	no	52	52	11	46.4286	112	0.330357	G	A	0.272981	19.2308	80	G	88.8889	1	10	9	90
rs11196686	AMACO	10	10q25.3	116039998	0	no	102	9	1	8.03571	112	0.0491071	A	G	2.18157	22.2222	100	G	100	0	0	2	100
rs1119686	CDH9	5	5p14.1	26955104	0	no	77	33	2	29.4643	112	0.165179	A	G	0.523424	15.1515	60	G	75	1	20	4	80
rs11200367	TACC2	10	10q26.13	123800050	0	no	99	12	1	10.7143	112	0.0625	G	A	0.822857	8.33333	-100	A	100	0	0	1	100
rs11202414	MAT1A	10	10q22.3	82030032	0	no	51	47	13	42.3423	111	0.328829	G	A	0.184125	10.6383	100	G	100	5	100	0	0
rs11202652	LOC143241	10	10q22.3	82101440	0	no	50	42	20	37.5	112	0.366071	A	T	4.13007	14.2857	-66.6667	A	80	5	83.3333	1	16.6667
rs11205752	FAF1	1	1p32.3	50828666	0	no	92	19	1	16.9643	112	0.09375	A	G	0.000302	15.7895	-100	A	100	3	100	0	0
rs11207827	INADL	1	1p31.3	61944151	0	no	68	36	8	32.1429	112	0.232143	A	G	1.08423	13.8889	60	G	75	1	20	4	80
rs11210305	MGC22773	1	1p31.1	73787832	0	no	61	45	6	40.1786	112	0.254464	G	A	0.38901	22.2222	60	G	75	8	80	2	20
rs11211247	MAST2	1	1p34.1	46188607	0	no	60	43	9	38.3929	112	0.272321	C	A	0.109573	16.2791	71.4286	C	83.3333	6	85.7143	1	14.2857
rs1121678	DUSP6	12	12q21.33	88127705	1	no	63	44	5	39.2857	112	0.241071	C	A	0.607332	27.2727	-83.3333	A	90.9091	1	8.33333	11	91.6667
rs1122045	STIM2	4	4p15.2	26595455	0	no	59	46	7	41.0714	112	0.267857	C	A	0.249037	13.0435	66.6667	C	80	5	83.3333	1	16.6667
rs1122238	LOC93082	2	2q11.2	96608791	0	no	54	48	10	42.8571	112	0.303571	G	A	0.020638	14.5833	-71.4286	A	83.3333	1	14.2857	6	85.7143
rs1122247	ITGA11	15	15q23	66381915	1	no	54	49	9	43.75	112	0.299107	G	A	0.211398	14.2857	71.4286	G	83.3333	6	85.7143	1	14.2857
rs1122274	SMOC2	6	6q27	168874447	1	no	61	61	23	54.4643	112	0.477679	G	A	0.936892	16.3934	60	G	75	2	20	8	80
rs1122493	CEACAM4	19	19q13.2	46825493	0	no	71	38	3	33.9286	112	0.196429	G	A	0.625765	13.1579	-100	A	100	0	0	5	100
rs1122556	C10orf6	10	10q24.31	102696588	0	no	62	62	22	55.3571	112	0.473214	G	A	1.36333	16.129	-80	A	88.8889	9	90	1	10
rs1122738	STK38L	12	12p11.23	27360848	0	no	85	25	2	22.3214	112	0.129464	C	G	0.010594	4	100	G	100	0	0	1	100
rs1122776	GPR158	10	10p12.1	25722026	1	no	67	40	5	35.7143	112	0.223214	G	A	0.100029	10	100	G	100	4	100	0	0
rs1122824	FLJ23441	11	11q14.1	78042880	0	no	76	33	3	29.4643	112	0.174107	A	G	0.067405	15.1515	60	G	75	1	20	4	80
rs1122838	GNA14	9	9q21.2	77492654	1	no	82	28	2	25	112	0.142857	G	A	0.048611	17.8571	60	G	75	4	80	1	20
rs11228763	OR9G4	11	11q11	56267736	0	no	84	27	1	24.1071	112	0.129464	A	G	0.540926	18.5185	-60	A	75	4	80	1	20
rs11231110	MGC5395	11	11q12.3	62016251	0	no	106	5	1	4.46429	112	0.03125	A	G	7.72767	40	100	G	100	0	0	2	100
rs11231111	MGC5395	11	11q12.3	62016581	0	no	106	5	1	4.46429	112	0.03125	G	A	7.72767	20	-100	A	100	0	0	1	100
rs11234342	HT007	11	11q14.1	84819182	0	no	69	39	4	34.8214	112	0.209821	A	G	0.281415	20.5128	-75	A	85.7143	7	87.5	1	12.5
rs11235462	FOLR1	11	11q13.4	71586273	0	no	84	27	1	24.1071	112	0.129464	T	A	0.540926	44.4444	66.6667	T	80	10	83.3333	2	16.6667
rs11236	C2orf24	2	2q35	219862602	0	no	55	55	16	49.1071	112	0.388393	A	G	0.126773	9.09091	-60	A	75	4	80	1	20
rs1123878	MGC33648	5	5q11.2	55934503	0	no	64	43	5	38.3929	112	0.236607	T	A	0.441467	20.9302	-77.7778	A	87.5	1	11.1111	8	88.8889
rs11240594	SLC26A9	1	1q32.1	202627892	0	no	83	26	3	23.2143	112	0.142857	G	A	0.303819	38.4615	60	G	75	8	80	2	20
rs11241337	AP3S1	5	5q23.1	115234836	0	no	56	56	7	50	112	0.3125	G	A	2.99901	3.57143	100	G	100	0	0	2	100
rs11242497	NUDT12	5	5q21.2	102954007	0	no	51	51	13	45.5357	112	0.34375	G	A	0.009638	25.4902	69.2308	G	81.8182	2	15.3846	11	84.6154
rs11243161	CAGE1	6	6p24.3	7325266	0	no	57	57	14	50.8929	112	0.379464	A	G	0.728679	15.7895	77.7778	G	87.5	1	11.1111	8	88.8889
rs11244	HLA-DOB	6	6p21.32	32888702	0	no	62	36	14	32.1429	112	0.285714	G	A	5.0575	13.8889	100	G	100	5	100	0	0
rs11244201	ASS	9	9q34.11	130311245	0	no	69	38	5	33.9286	112	0.214286	A	G	0.006428	7.89474	-100	A	100	3	100	0	0
rs1124736	TBC1D16	17	17q25.3	75527356	0	no	49	49	16	43.75	112	0.361607	C	A	0.307577	26.5306	-100	A	100	13	100	0	0
rs11248243	CUZD1	10	10q26.13	124544079	1	no	54	42	16	37.5	112	0.330357	A	G	2.60239	16.6667	-71.4286	A	83.3333	6	85.7143	1	14.2857
rs11251918	KLF6	10	10p15.2	3535288	0	no	82	28	2	25	112	0.142857	A	C	0.048611	10.7143	100	C	100	0	0	3	100
rs11254709	STAM	10	10p12.33	17743618	0	no	93	17	2	15.1786	112	0.09375	A	G	1.27588	5.88235	-100	A	100	1	100	0	0
rs11257555	SEC61A2	10	10p14	12217424	0	no	54	54	28	48.2143	112	0.491071	C	A	0.140407	14.8148	75	C	85.7143	1	12.5	7	87.5
rs11258009	CAMK1D	10	10p13	12895162	0	no	98	11	3	9.82143	112	0.0758929	A	G	10.0666	9.09091	-100	A	100	1	100	0	0
rs11258281	C10orf49	10	10p13	13319087	0	no	60	60	17	53.5714	112	0.419643	G	A	1.11634	20	-83.3333	A	90.9091	11	91.6667	1	8.33333
rs1127156	CLDN4	7	7q11.23	72691147	0	no	62	43	7	38.3929	112	0.254464	A	G	0.015783	2.32558	100	G	100	0	0	1	100
rs1127220	LMAN1	18	18q21.32	55173734	0	no	63	40	9	35.7143	112	0.258929	A	G	0.539137	25	60	G	75	2	20	8	80
rs1128154	HCLS1	3	3q13.33	122833306	0	no	67	39	6	34.8214	112	0.227679	C	A	0.01089	15.3846	-100	A	100	0	0	6	100
rs1128446	TXNRD1	12	12q23.3	103183309	1	no	69	34	9	30.3571	112	0.232143	C	G	2.46917	14.7059	100	G	100	0	0	5	100
rs1128786	SLC31A2	9	9q32	113005817	0	no	49	49	15	43.75	112	0.352679	G	C	0.195839	24.4898	66.6667	G	80	2	16.6667	10	83.3333
rs1129095	ZNF75	X	Xq26.3	134146122	0	no	64	38	10	33.9286	112	0.258929	G	A	1.50478	26.3158	-100	A	100	0	0	10	100
rs11293	KIAA1018	15	15q13.3	29022273	0	no	51	51	10	45.5357	112	0.316964	G	A	0.298706	21.5686	63.6364	G	77.7778	9	81.8182	2	18.1818
rs1130500	PTPRN2	7	7q36.3	157430595	1	no	54	47	11	41.9643	112	0.308036	A	G	0.027308	21.2766	-60	A	75	8	80	2	20
rs1130650	NP	14	14q11.2	20010466	1	no	79	29	4	25.8929	112	0.165179	G	A	0.418612	17.2414	60	G	75	4	80	1	20
rs1130678	CD151	11	11p15.5	828419	0	no	55	46	11	41.0714	112	0.303571	G	A	0.091981	19.5652	77.7778	G	87.5	8	88.8889	1	11.1111
rs1130719	CD151	11	11p15.5	828760	0	no	56	44	12	39.2857	112	0.303571	A	T	0.562842	29.5455	-69.2308	A	81.8182	11	84.6154	2	15.3846
rs1131382	SLC23A2	20	20p13	4782338	0	no	52	52	29	46.4286	112	0.491071	G	A	0.566699	19.2308	60	G	75	2	20	8	80
rs11316	CLDN4	7	7q11.23	72691206	0	no	62	43	7	38.3929	112	0.254464	G	C	0.015783	4.65116	100	G	100	2	100	0	0
rs1131709	ZNF271	18	18q12.2	31141912	0	no	59	59	25	52.6786	112	0.486607	A	G	0.33057	11.8644	-100	A	100	7	100	0	0
rs1132750	OR5K2	3	3q12.1	99708131	0	no	54	54	21	48.2143	112	0.428571	C	A	0.027344	12.963	-71.4286	A	83.3333	6	85.7143	1	14.2857
rs1132776	ABCC5	3	3q27.1	185179104	0	no	52	52	23	46.4286	112	0.4375	G	A	0.359932	9.61538	60	G	75	1	20	4	80
rs1132979	eIF2A	3	3q25.1	151763143	0	no	58	58	17	51.7857	112	0.410714	G	C	0.546118	17.2414	60	G	75	2	20	8	80
rs1133327	ZNF415	19	19q13.42	58304557	0	no	53	53	29	47.3214	112	0.495536	A	G	0.320524	9.43396	-60	A	75	4	80	1	20
rs1133378	FLJ35784	19	19p13.2	7479287	0	no	51	51	17	45.5357	112	0.379464	G	A	0.12266	15.6863	75	G	85.7143	1	12.5	7	87.5
rs11334	JMJD1B	5	5q31.2	137800195	0	no	71	36	5	32.1429	112	0.205357	C	G	0.025687	13.8889	60	G	75	1	20	4	80
rs1135148	BNIP2	15	15q22.2	57750780	0	no	54	54	16	48.2143	112	0.383929	A	G	0.041336	7.40741	-100	A	100	4	100	0	0
rs1135961	PSMA7	20	20q13.33	60146727	0	no	93	18	1	16.0714	112	0.0892857	G	A	0.015502	11.1111	100	G	100	2	100	0	0
rs1136448	DUSP10	1	1q41	218301203	0	no	54	54	23	48.2143	112	0.446429	A	G	0.067317	9.25926	60	G	75	1	20	4	80
rs1136645	SLC25A16	10	10q21.3	69912519	0	no	80	30	2	26.7857	112	0.151786	A	G	0.181426	6.66667	100	G	100	0	0	2	100
rs1137140	SEC22L2	3	3q21.1	124473851	0	no	72	31	9	27.6786	112	0.21875	G	A	4.05189	25.8065	-100	A	100	0	0	8	100
rs1138807	LOC143458	11	11p13	36059804	0	no	58	47	7	41.9643	112	0.272321	A	G	0.387699	21.2766	-80	A	88.8889	9	90	1	10
rs1139056	CECR1	22	22q11.1	16035732	1	no	54	47	11	41.9643	112	0.308036	A	G	0.027308	14.8936	-71.4286	A	83.3333	6	85.7143	1	14.2857
rs1139564	MHC2TA	16	16p13.13	10926123	0	no	80	28	4	25	112	0.160714	G	A	0.601535	7.14286	-100	A	100	0	0	2	100
rs113973	A2M	12	12p13.31	9135534	0	no	45	45	33	40.1786	112	0.495536	A	G	4.31861	11.1111	60	G	75	1	20	4	80
rs1140475	EGFR	7	7p11.2	55040626	1	no	84	22	6	19.6429	112	0.151786	G	A	6.29898	27.2727	66.6667	G	80	5	83.3333	1	16.6667
rs1141313	CAD	2	2p23.3	27372619	1	no	57	48	7	42.8571	112	0.276786	A	G	0.556508	18.75	-77.7778	A	87.5	8	88.8889	1	11.1111
rs1143451	RAB5A	3	3p24.3	19995158	1	no	88	22	2	19.6429	112	0.116071	A	G	0.204544	18.1818	-100	A	100	4	100	0	0
rs1143986	CHN1	2	2q31.1	175663703	0	no	46	46	25	41.0714	112	0.428571	G	A	2.9197	15.2174	-100	A	100	7	100	0	0
rs1144300	F3	1	1p21.3	94714232	0	no	59	59	22	52.6786	112	0.459821	G	A	0.408849	16.9492	80	G	88.8889	1	10	9	90
rs1144381	FLJ30046	13	13q22.3	77223768	0	no	58	47	7	41.9643	112	0.272321	A	T	0.387699	27.6596	-69.2308	A	81.8182	11	84.6154	2	15.3846
rs1144426	GNS	12	12q14.3	63508614	1	no	50	50	22	44.6429	112	0.419643	G	C	0.780326	10	-100	C	100	5	100	0	0
rs1146081	FAM19A2	12	12q14.1	60784100	0	no	47	45	20	40.1786	112	0.379464	A	G	2.41518	2.22222	-100	A	100	1	100	0	0
rs1146187	MAGI-3	1	1p13.2	113924613	0	no	66	39	7	34.8214	112	0.236607	G	A	0.145804	12.8205	100	G	100	5	100	0	0
rs1146545	PTBP2	1	1p21.3	96278842	0	no	51	51	28	45.5357	112	0.477679	G	A	0.856854	29.4118	60	G	75	3	20	12	80
rs1146547	PTBP2	1	1p21.3	96282380	0	no	51	51	28	45.5357	112	0.477679	C	A	0.856854	35.2941	77.7778	C	87.5	2	11.1111	16	88.8889
rs11466124	NGFR	17	17q21.33	44927517	1	no	106	5	1	4.46429	112	0.03125	G	A	7.72767	20	-100	A	100	0	0	1	100
rs11471	ZNF22	10	10q11.21	44819805	0	no	54	54	5	48.2143	112	0.285714	G	A	3.67937	7.40741	-100	A	100	4	100	0	0
rs1147504	PTPRZ1	7	7q31.32	121247349	1	no	51	51	29	45.5357	112	0.486607	G	A	0.879827	23.5294	66.6667	G	80	2	16.6667	10	83.3333
rs1147822	RFX3	9	9p24.2	3248054	0	no	87	24	1	21.4286	112	0.116071	A	G	0.21969	20.8333	60	G	75	1	20	4	80
rs11485173	FLJ13840	1	1q41	218873140	0	no	53	44	15	39.2857	112	0.330357	G	A	1.40674	25	63.6364	G	77.7778	9	81.8182	2	18.1818
rs11486974	RELN	7	7q22.1	102716512	1	no	87	24	1	21.4286	112	0.116071	T	A	0.21969	20.8333	-60	A	75	1	20	4	80
rs11498	KIAA1841	2	2p15	61282470	0	no	49	49	19	43.75	112	0.388393	A	G	0.701071	16.3265	-75	A	85.7143	7	87.5	1	12.5
rs1149864	DLEU1	13	13q14.3	49801152	1	no	86	20	6	17.8571	112	0.142857	C	G	8.21528	25	60	G	75	1	20	4	80
rs1149901	FLJ45983	10	10p14	8134793	1	no	63	45	4	40.1786	112	0.236607	G	A	1.41031	8.88889	-100	A	100	0	0	4	100
rs115062	NPY	7	7p15.3	23951113	0	no	53	53	15	47.3214	112	0.370536	A	G	0.023356	18.8679	80	G	88.8889	1	10	9	90
rs1150721	PGBD1	6	6p22.1	28363019	0	no	65	38	9	33.9286	112	0.25	C	G	1.01587	7.89474	100	G	100	0	0	3	100
rs1150742	ZNRD1	6	6p21.33	30136810	1	no	62	45	5	40.1786	112	0.245536	A	G	0.798838	13.3333	66.6667	G	80	1	16.6667	5	83.3333
rs1151065	MS4A3	11	11q12.1	59588292	0	no	63	43	6	38.3929	112	0.245536	C	A	0.147224	37.2093	75	C	85.7143	14	87.5	2	12.5
rs11520897	PRSS2	7	7q34	142013924	0	no	57	57	24	50.8929	112	0.46875	T	A	0.053465	12.2807	-71.4286	A	83.3333	6	85.7143	1	14.2857
rs1152183	DGAT2L6	X	Xq13.1	69204017	0	no	72	32	8	28.5714	112	0.214286	G	C	2.57117	15.625	-60	C	75	1	20	4	80
rs1152695	CTBP2	10	10q26.13	126792730	0	no	65	39	8	34.8214	112	0.245536	A	G	0.405082	20.5128	75	G	85.7143	1	12.5	7	87.5
rs1153626	SIAT8C	18	18q21.31	53178332	0	no	71	38	3	33.9286	112	0.196429	C	A	0.625765	15.7895	100	C	100	6	100	0	0
rs1153676	ATF2	2	2q31.1	175806501	0	no	86	24	2	21.4286	112	0.125	C	A	0.046647	12.5	100	C	100	3	100	0	0
rs1153968	CAPN2	1	1q42.11	220245300	0	no	55	48	9	42.8571	112	0.294643	A	C	0.10812	25	-66.6667	A	80	10	83.3333	2	16.6667
rs1153971	TP53BP2	1	1q42.11	220306323	0	no	95	15	2	13.3929	112	0.0848214	T	A	2.11305	40	-66.6667	A	80	1	16.6667	5	83.3333
rs11540586	SCRN1	7	7p15.1	29735667	1	no	51	51	10	45.5357	112	0.316964	A	G	0.298706	13.7255	71.4286	G	83.3333	1	14.2857	6	85.7143
rs11541	DACT1	14	14q23.1	58184523	0	no	76	34	2	30.3571	112	0.169643	G	C	0.673265	14.7059	-60	C	75	1	20	4	80
rs11541061	RNASE4	14	14q11.2	20237924	0	no	69	37	6	33.0357	112	0.21875	G	A	0.125462	10.8108	100	G	100	4	100	0	0
rs1154232	LAMA3	18	18q11.2	19765032	1	no	70	40	2	35.7143	112	0.196429	C	A	1.93123	32.5	69.2308	C	81.8182	11	84.6154	2	15.3846
rs11542865	UGCGL1	2	2q14.3	128663735	0	no	51	51	24	45.5357	112	0.441964	G	A	0.661437	19.6078	-60	A	75	8	80	2	20
rs1154308	C5orf13	5	5q22.1	111049878	0	no	64	41	7	36.6071	112	0.245536	G	A	0.015972	26.8293	63.6364	G	77.7778	9	81.8182	2	18.1818
rs1154470	ADH7	4	4q23	100713515	0	no	47	44	21	39.2857	112	0.383929	G	A	3.21898	13.6364	-100	A	100	0	0	6	100
rs11544858	RABL5	7	7q22.1	100551705	0	no	76	35	1	31.25	112	0.165179	A	G	1.9845	14.2857	60	G	75	1	20	4	80
rs1154514	MGC33630	12	12q24.31	120837608	0	no	57	57	27	50.8929	112	0.495536	G	A	0.03604	12.2807	71.4286	G	83.3333	1	14.2857	6	85.7143
rs1154657	FLJ31810	9	9p21.1	28896545	0	no	96	14	2	12.5	112	0.0803571	A	G	2.6652	7.14286	-100	A	100	1	100	0	0
rs1155075	INPP4B	4	4q31.21	143704991	0	no	63	38	11	33.9286	112	0.267857	A	G	2.03997	15.7895	-66.6667	A	80	5	83.3333	1	16.6667
rs11551095	NCLN	19	19p13.3	3137085	0	no	54	54	27	48.2143	112	0.482143	C	A	0.133175	14.8148	-75	A	85.7143	7	87.5	1	12.5
rs11556045	HEXB	5	5q13.3	74020971	0	no	74	34	4	30.3571	112	0.1875	A	G	0.001503	14.7059	-100	A	100	5	100	0	0
rs1155779	FMNL2	2	2q23.3	153231102	0	no	61	61	12	55.4545	110	0.386364	A	G	3.16029	11.4754	-71.4286	A	83.3333	6	85.7143	1	14.2857
rs1155884	CLDN1	3	3q28	191523656	0	no	54	54	29	48.2143	112	0.5	T	A	0.142857	14.8148	100	T	100	0	0	8	100
rs1156094	MORC	3	3q13.13	110190345	0	no	59	59	22	52.6786	112	0.459821	A	C	0.408849	13.5593	100	C	100	0	0	8	100
rs1156168	CHRM3	1	1q43	235560388	0	no	60	42	10	37.5	112	0.276786	C	A	0.449075	16.6667	-71.4286	A	83.3333	1	14.2857	6	85.7143
rs11563279	LOC85865	7	7q21.13	89647067	0	no	59	59	12	52.6786	112	0.370536	G	C	1.87198	10.1695	66.6667	G	80	1	16.6667	5	83.3333
rs1156554	PF4	4	4q13.3	75210167	0	no	85	25	2	22.3214	112	0.129464	G	A	0.010594	40	-80	A	88.8889	1	10	9	90
rs1157	ALCAM	3	3q13.11	106778151	1	no	69	37	6	33.0357	112	0.21875	G	A	0.125462	35.1351	-84.6154	A	91.6667	1	7.69231	12	92.3077
rs1157219	FLJ32955	2	2q23.3	150842062	0	no	71	37	4	33.0357	112	0.200893	G	A	0.093713	21.6216	-75	A	85.7143	1	12.5	7	87.5
rs11582	ZNF185	X	Xq28	151812107	1	no	63	41	8	36.6071	112	0.254464	C	A	0.138715	14.6341	66.6667	C	80	5	83.3333	1	16.6667
rs1158218	PRKD3	2	2p22.2	37458496	1	no	63	63	19	56.25	112	0.450893	A	G	2.07026	9.52381	66.6667	G	80	1	16.6667	5	83.3333
rs11582551	PLA2G2F	1	1p36.12	20218485	0	no	52	52	9	46.4286	112	0.3125	A	G	0.726139	25	69.2308	G	81.8182	2	15.3846	11	84.6154
rs11584	SIAT8D	5	5q21.1	100173287	0	no	45	45	22	40.1786	112	0.397321	C	A	2.90491	11.1111	60	C	75	4	80	1	20
rs11585020	PAPPA2	1	1q25.2	173261936	0	no	83	28	1	25	112	0.133929	A	G	0.675537	17.8571	-60	A	75	4	80	1	20
rs1158752	REG-III	2	2p12	78656352	0	no	54	54	19	48.2143	112	0.410714	C	A	0.00175	11.1111	66.6667	C	80	1	16.6667	5	83.3333
rs11593444	C10orf6	10	10q24.31	102665457	0	no	56	56	14	50	112	0.375	A	C	0.497778	10.7143	66.6667	C	80	1	16.6667	5	83.3333
rs11595703	PAX2	10	10q24.31	102573476	1	no	66	41	5	36.6071	112	0.227679	G	C	0.187499	14.6341	66.6667	G	80	5	83.3333	1	16.6667
rs1159653	GADL1	3	3p24.1	30847656	0	no	79	29	4	25.8929	112	0.165179	G	A	0.418612	24.1379	-71.4286	A	83.3333	1	14.2857	6	85.7143
rs1159719	DSCAM	21	21q22.2	40592841	0	no	91	20	1	17.8571	112	0.0982143	G	A	0.00735	25	-60	A	75	1	20	4	80
rs1159819	SPRY1	4	4q28.1	125656568	1	no	90	20	2	17.8571	112	0.107143	A	G	0.497778	20	-100	A	100	4	100	0	0
rs11598321	BTAF1	10	10q23.32	93713443	0	no	48	38	26	33.9286	112	0.401786	A	C	9.69372	18.4211	-71.4286	A	83.3333	6	85.7143	1	14.2857
rs11599088	CPN1	10	10q24.2	101794104	0	no	59	45	8	40.1786	112	0.272321	G	A	0.021263	13.3333	66.6667	G	80	5	83.3333	1	16.6667
rs1159969	PCNXL2	1	1q42.2	229598446	0	no	76	32	4	28.5714	112	0.178571	C	A	0.076219	15.625	-60	A	75	1	20	4	80
rs11599750	CPN1	10	10q24.2	101795432	0	no	50	49	13	43.75	112	0.334821	G	A	0.035516	20.4082	60	G	75	8	80	2	20
rs1160300	DMD	X	Xp21.1	32062868	0	no	81	25	6	22.3214	112	0.165179	G	A	4.07025	20	100	G	100	5	100	0	0
rs1160314	FKSG42	12	12q12	43745770	0	no	89	21	2	18.75	112	0.111607	G	A	0.332331	23.8095	60	G	75	4	80	1	20
rs11603417	OSBP	11	11q12.1	59134119	0	no	80	28	4	25	112	0.160714	G	A	0.601535	17.8571	-60	A	75	1	20	4	80
rs1160595	NRXN1	2	2p16.3	51046992	1	no	93	17	2	15.1786	112	0.09375	A	G	1.27588	17.6471	-100	A	100	3	100	0	0
rs11607288	HIPK3	11	11p13	33269034	0	no	51	51	15	45.5357	112	0.361607	A	G	0.021104	9.80392	-60	A	75	4	80	1	20
rs1160752	GRIK3	1	1p34.3	37072505	1	no	53	53	6	47.3214	112	0.290179	G	A	2.47711	16.9811	-77.7778	A	87.5	1	11.1111	8	88.8889
rs11608027	ELF5	11	11p13	34470988	0	no	88	23	1	20.5357	112	0.111607	G	A	0.141768	26.087	-100	A	100	0	0	6	100
rs11612582	HGNT-IV-H	12	12q21.32	86115312	0	no	93	16	3	14.2857	112	0.0982143	C	A	4.19437	12.5	-100	A	100	0	0	2	100
rs11616018	ULK1	12	12q24.33	131062833	0	no	77	30	5	26.7857	112	0.178571	A	G	0.846881	16.6667	-60	A	75	4	80	1	20
rs11622974	FLRT2	14	14q31.2	83182813	1	no	52	52	18	46.4286	112	0.392857	G	C	0.080071	23.0769	-66.6667	C	80	10	83.3333	2	16.6667
rs11624169	FNTB	14	14q23.3	64551463	0	no	56	56	11	50	112	0.348214	G	C	1.15409	35.7143	80	G	88.8889	2	10	18	90
rs11624871	GPR68	14	14q32.12	90808330	0	no	96	13	3	11.6071	112	0.0848214	G	A	7.13362	7.69231	-100	A	100	0	0	1	100
rs11626403	ERO1L	14	14q22.1	52185032	1	no	83	26	3	23.2143	112	0.142857	T	A	0.303819	7.69231	-100	A	100	0	0	2	100
rs11629384	DHRS2	14	14q11.2	23185764	0	no	53	48	11	42.8571	112	0.3125	G	A	0.000756	10.4167	60	G	75	4	80	1	20
rs11629740	NDN	15	15q11.2	21927715	0	no	84	27	1	24.1071	112	0.129464	A	G	0.540926	7.40741	-100	A	100	2	100	0	0
rs11629787	DKFZP564O1664	15	15q22.31	63683388	0	no	69	38	5	33.9286	112	0.214286	A	G	0.006428	7.89474	-100	A	100	3	100	0	0
rs11630943	TMOD2	15	15q21.2	49846297	1	no	60	60	23	53.5714	112	0.473214	G	A	0.621833	28.3333	64.7059	G	78.5714	3	17.6471	14	82.3529
rs11636097	PAK6	15	15q15.1	38332730	0	no	53	53	6	47.3214	112	0.290179	A	G	2.47711	28.3019	-60	A	75	12	80	3	20
rs11636758	HERC1	15	15q22.31	61778541	1	no	54	54	25	48.2143	112	0.464286	G	A	0.106036	18.5185	60	G	75	2	20	8	80
rs11640274	GRIN2A	16	16p13.2	9894494	0	no	65	44	3	39.2857	112	0.223214	A	G	1.9774	11.3636	-60	A	75	4	80	1	20
rs11646874	PARN	16	16p13.12	14473933	0	no	75	34	3	30.3571	112	0.178571	G	A	0.135501	26.4706	-77.7778	A	87.5	1	11.1111	8	88.8889
rs11647	KIAA1841	2	2p15	61282415	0	no	78	33	1	29.4643	112	0.15625	C	G	1.54526	9.09091	-100	C	100	3	100	0	0
rs11647226	TNT	16	16p12.1	26915553	0	no	72	33	7	29.4643	112	0.209821	G	A	1.39071	3.0303	100	G	100	1	100	0	0
rs11651485	UTS2R	17	17q25.3	77930126	0	no	58	47	7	41.9643	112	0.272321	A	C	0.387699	36.1702	-64.7059	A	78.5714	14	82.3529	3	17.6471
rs11653231	M17S2	17	17q21.31	38584986	0	no	63	37	12	33.0357	112	0.272321	G	A	3.10298	40.5405	-60	A	75	3	20	12	80
rs11655927	BCAS3	17	17q23.2	56183184	0	no	85	25	2	22.3214	112	0.129464	A	G	0.010594	44	63.6364	G	77.7778	2	18.1818	9	81.8182
rs11657270	FLJ12735	17	17q11.2	26238513	0	no	90	21	1	18.75	112	0.102679	A	G	0.034383	14.2857	100	G	100	0	0	3	100
rs11657414	FBXW10	17	17p11.2	18609266	0	no	70	36	6	32.1429	112	0.214286	G	C	0.231405	41.6667	-60	C	75	3	20	12	80
rs11663079	ZNF236	18	18q23	72665893	0	no	44	44	25	39.2857	112	0.419643	A	T	4.19151	13.6364	66.6667	T	80	1	16.6667	5	83.3333
rs11664603	SETBP1	18	18q12.3	41082724	0	no	73	32	7	28.5714	112	0.205357	A	G	1.73805	18.75	66.6667	G	80	1	16.6667	5	83.3333
rs11665980	FLJ11078	19	19p13.11	18610354	0	no	87	21	4	18.75	112	0.129464	G	A	3.16748	9.52381	100	G	100	2	100	0	0
rs11666350	CEACAM1	19	19q13.2	47705203	0	no	90	21	1	18.75	112	0.102679	A	G	0.034383	9.52381	100	G	100	0	0	2	100
rs1166691	NSBP1	X	Xq21.1	80113962	0	no	77	30	5	26.7857	112	0.178571	G	A	0.846881	20	66.6667	G	80	5	83.3333	1	16.6667
rs1166698	NEXN	1	1p31.1	78104467	0	no	73	31	8	27.6786	112	0.209821	G	A	3.05972	32.2581	60	G	75	8	80	2	20
rs11667881	PDCD5	19	19q13.11	37746774	0	no	44	44	26	39.2857	112	0.428571	A	G	4.38715	22.7273	-100	A	100	10	100	0	0
rs11669315	OR10H2	19	19p13.12	15700459	0	no	77	33	2	29.4643	112	0.165179	G	A	0.523424	15.1515	100	G	100	5	100	0	0
rs11669489	SAE1	19	19q13.32	52391945	1	no	79	29	4	25.8929	112	0.165179	T	A	0.418612	17.2414	60	T	75	4	80	1	20
rs11670204	ARMC6	19	19p13.11	19006390	1	no	69	38	5	33.9286	112	0.214286	A	T	0.006428	7.89474	-100	A	100	3	100	0	0
rs11670988	HIPK4	19	19q13.2	45578833	0	no	85	26	1	23.2143	112	0.125	G	A	0.419825	19.2308	-60	A	75	1	20	4	80
rs11671	SPPL2B	19	19p13.3	2305787	0	no	55	55	15	49.1071	112	0.379464	G	C	0.204613	16.3636	-77.7778	C	87.5	8	88.8889	1	11.1111
rs11671087	IL28A	19	19q13.2	44453630	0	no	73	38	1	33.9286	112	0.178571	A	G	2.74389	2.63158	-100	A	100	1	100	0	0
rs11672370	FLJ32658	19	19q13.33	54606823	0	no	68	41	3	36.6071	112	0.209821	A	G	1.2109	12.1951	60	G	75	1	20	4	80
rs11673347	FLJ25660	19	19q13.12	40411097	0	no	48	48	22	42.8571	112	0.410714	A	G	1.47154	8.33333	100	G	100	0	0	4	100
rs11675269	MYO3B	2	2q31.1	170882680	0	no	60	60	21	53.5714	112	0.455357	A	G	0.717491	18.3333	-63.6364	A	77.7778	9	81.8182	2	18.1818
rs1167577	BZW2	7	7p21.1	16489507	1	no	76	29	7	25.8929	112	0.191964	G	A	3.06254	24.1379	-71.4286	A	83.3333	1	14.2857	6	85.7143
rs11676586	WDSAM1	2	2q24.2	159962145	0	no	48	48	27	42.8571	112	0.455357	G	A	2.07061	6.25	-100	A	100	3	100	0	0
rs1167794	HIP1	7	7q11.23	74816921	0	no	79	30	3	26.7857	112	0.160714	G	A	0.005634	6.66667	-100	A	100	0	0	2	100
rs1167832	HIP1	7	7q11.23	74811876	0	no	76	33	3	29.4643	112	0.174107	G	A	0.067405	6.06061	-100	A	100	0	0	2	100
rs11679107	MYT1L	2	2p25.3	1967960	0	no	76	32	4	28.5714	112	0.178571	G	A	0.076219	18.75	66.6667	G	80	5	83.3333	1	16.6667
rs11680068	CTNNA2	2	2p12	80530302	0	no	85	26	1	23.2143	112	0.125	T	A	0.419825	19.2308	60	T	75	4	80	1	20
rs11680810	ITSN2	2	2p23.3	24408547	0	no	63	41	8	36.6071	112	0.254464	G	A	0.138715	12.1951	60	G	75	4	80	1	20
rs11680951	ALS2CR13	2	2q33.2	203456865	0	no	50	50	15	44.6429	112	0.357143	A	G	0.08642	12	66.6667	G	80	1	16.6667	5	83.3333
rs11681238	CUL3	2	2q36.3	226342544	0	no	60	60	23	53.5714	112	0.473214	A	T	0.621833	15	100	T	100	0	0	9	100
rs11681836	DPP10	2	2q14.1	116899110	0	no	51	51	18	45.5357	112	0.388393	A	G	0.193174	11.7647	-66.6667	A	80	5	83.3333	1	16.6667
rs1168312	HELB	12	12q14.3	65011469	0	no	59	42	11	37.5	112	0.285714	G	A	0.739375	21.4286	-77.7778	A	87.5	1	11.1111	8	88.8889
rs1168329	HELB	12	12q14.3	65018131	0	no	58	58	26	51.7857	112	0.491071	A	C	0.145512	17.2414	-60	A	75	8	80	2	20
rs11683364	FLJ10916	2	2p11.2	88371148	0	no	83	24	5	21.4286	112	0.151786	G	A	3.15364	12.5	100	G	100	3	100	0	0
rs11684852	KCNG3	2	2p21	42581271	0	no	55	55	12	49.1071	112	0.352679	A	G	0.638646	21.8182	-66.6667	A	80	10	83.3333	2	16.6667
rs1168539	C14orf27	14	14q21.1	37913207	0	no	61	61	23	54.4643	112	0.477679	C	G	0.936892	16.3934	60	G	75	2	20	8	80
rs11685945	CPS1	2	2q34	211310913	0	no	53	53	13	47.3214	112	0.352679	A	C	0.148423	20.7547	63.6364	C	77.7778	2	18.1818	9	81.8182
rs11686198	FLJ16124	2	2p14	65728462	0	no	104	7	1	6.25	112	0.0401786	A	G	4.02892	14.2857	-100	A	100	1	100	0	0
rs11686867	FLJ31438	2	2p16.1	55364622	0	no	43	43	30	38.3929	112	0.459821	G	A	5.779	2.32558	-100	A	100	1	100	0	0
rs11688605	FLJ20628	2	2p23.2	29041069	0	no	66	37	9	33.0357	112	0.245536	A	G	1.31455	16.2162	-100	A	100	6	100	0	0
rs1168965	ASTL	2	2q11.2	96209773	0	no	53	50	9	44.6429	112	0.303571	C	G	0.348814	34	-88.2353	C	93.75	16	94.1176	1	5.88235
rs1169046	BRRN1	2	2q11.2	96516410	0	no	54	54	17	48.2143	112	0.392857	G	C	0.012811	12.963	-71.4286	C	83.3333	6	85.7143	1	14.2857
rs11691127	GLS	2	2q32.2	191584274	0	no	89	22	1	19.6429	112	0.107143	G	A	0.079644	27.2727	66.6667	G	80	5	83.3333	1	16.6667
rs11691190	CTNNA2	2	2p12	80965603	0	no	49	49	15	43.75	112	0.352679	G	A	0.195839	4.08163	100	G	100	0	0	2	100
rs11692811	PAPOLG	2	2p16.1	60874240	0	no	60	60	26	53.5714	112	0.5	T	A	0.571429	15	77.7778	T	87.5	1	11.1111	8	88.8889
rs1169312	FLJ12448	12	12q24.31	119904181	0	no	50	50	15	44.6429	112	0.357143	C	A	0.08642	18	-77.7778	A	87.5	8	88.8889	1	11.1111
rs11694000	NGEF	2	2q37.1	233576172	0	no	70	34	8	30.3571	112	0.223214	A	G	1.73875	17.6471	-66.6667	A	80	5	83.3333	1	16.6667
rs11697739	SNX5	20	20p11.23	17878306	1	no	47	47	30	41.9643	112	0.477679	G	A	2.83284	14.8936	100	G	100	0	0	7	100
rs11698045	CDK5RAP1	20	20q11.21	31401707	0	no	54	54	25	48.2143	112	0.464286	G	A	0.106036	9.25926	-60	A	75	4	80	1	20
rs11699660	KIAA1219	20	20q11.23	36585303	0	no	73	33	6	29.4643	112	0.200893	G	C	0.758777	12.1212	-100	C	100	0	0	4	100
rs11702064	SUMO3	21	21q22.3	45059391	0	no	56	56	6	50	112	0.303571	G	A	3.73045	25	85.7143	G	92.3077	1	7.14286	13	92.8571
rs1170672	KCNMB3	3	3q26.32	180451362	0	no	93	16	3	14.2857	112	0.0982143	A	G	4.19437	12.5	-100	A	100	2	100	0	0
rs11707026	GBE1	3	3p12.2	81776734	0	no	56	56	7	50	112	0.3125	C	A	2.99901	30.3571	64.7059	C	78.5714	3	17.6471	14	82.3529
rs11707648	C3orf19	3	3p25.1	14589893	1	no	90	18	4	16.0714	112	0.116071	A	G	5.26344	44.4444	-75	A	85.7143	7	87.5	1	12.5
rs11709513	TRH	3	3q21.3	131176822	1	no	94	16	2	14.2857	112	0.0892857	A	G	1.65524	43.75	-71.4286	A	83.3333	6	85.7143	1	14.2857
rs11711100	ALS2CL	3	3p21.31	46686811	0	no	54	54	28	48.2143	112	0.491071	A	G	0.140407	16.6667	-77.7778	A	87.5	8	88.8889	1	11.1111
rs11711157	LRRC15	3	3q29	195543529	0	no	61	44	7	39.2857	112	0.258929	G	A	0.062808	11.3636	-100	A	100	0	0	5	100
rs11712446	CAST	3	3p14.3	56304304	0	no	68	34	10	30.3571	112	0.241071	A	C	3.25092	17.6471	66.6667	C	80	1	16.6667	5	83.3333
rs11713634	LRRC15	3	3q29	195543281	0	no	61	44	7	39.2857	112	0.258929	G	A	0.062808	11.3636	-100	A	100	0	0	5	100
rs11715474	SMARCA3	3	3q24	150284613	0	no	51	51	16	45.5357	112	0.370536	C	A	0.063655	17.6471	77.7778	C	87.5	1	11.1111	8	88.8889
rs1171617	SLC16A9	10	10q21.2	61137188	0	no	63	41	8	36.6071	112	0.254464	A	C	0.138715	9.7561	100	C	100	0	0	4	100
rs1171618	SLC16A9	10	10q21.2	61135947	0	no	52	52	23	46.4286	112	0.4375	A	G	0.359932	11.5385	-66.6667	A	80	5	83.3333	1	16.6667
rs11724758	FABP2	4	4q26	120597481	0	no	44	44	32	39.2857	112	0.482143	G	A	5.0948	15.9091	-71.4286	A	83.3333	6	85.7143	1	14.2857
rs11724843	LPHN3	4	4q13.1	63062861	1	no	64	40	8	35.7143	112	0.25	C	A	0.253968	12.5	60	C	75	4	80	1	20
rs11726650	DDIT4L	4	4q24	101465369	0	no	46	46	22	41.0714	112	0.401786	G	A	2.3745	13.0435	-66.6667	A	80	5	83.3333	1	16.6667
rs11727009	ACSL1	4	4q35.1	186063012	0	no	70	36	6	32.1429	112	0.214286	A	G	0.231405	27.7778	-80	A	88.8889	9	90	1	10
rs11727303	KCNIP4	4	4p15.31	21899083	1	no	84	27	1	24.1071	112	0.129464	A	G	0.540926	25.9259	-71.4286	A	83.3333	6	85.7143	1	14.2857
rs11729794	MAML3	4	4q31.1	141168305	0	no	51	51	27	45.5357	112	0.46875	G	A	0.822857	15.6863	-75	A	85.7143	7	87.5	1	12.5
rs11730894	CBR4	4	4q32.3	170298314	0	no	64	39	9	34.8214	112	0.254464	A	G	0.757807	33.3333	-69.2308	A	81.8182	11	84.6154	2	15.3846
rs11734833	DDIT4L	4	4q24	101465247	0	no	48	48	22	42.8571	112	0.410714	A	G	1.47154	12.5	66.6667	G	80	1	16.6667	5	83.3333
rs11736872	WDR17	4	4q34.2	177475793	0	no	54	42	16	37.5	112	0.330357	G	A	2.60239	16.6667	-71.4286	A	83.3333	1	14.2857	6	85.7143
rs11738248	SRD5A1	5	5p15.31	6710494	1	no	46	46	26	41.0714	112	0.4375	G	A	3.06893	10.8696	-60	A	75	4	80	1	20
rs1174658	MGC26594	1	1q25.3	180348762	0	no	57	57	20	50.8929	112	0.433036	A	G	0.148785	14.0351	100	G	100	0	0	8	100
rs11747314	MGC42105	5	5p12	43268068	1	no	72	34	6	30.3571	112	0.205357	G	A	0.546581	8.82353	-100	A	100	0	0	3	100
rs11748792	KIAA1194	5	5q35.3	179914163	0	no	53	53	10	47.3214	112	0.325893	G	A	0.664406	11.3208	66.6667	G	80	1	16.6667	5	83.3333
rs11749361	LHFPL2	5	5q14.1	77845790	0	no	49	49	14	43.75	112	0.34375	A	G	0.102847	22.449	63.6364	G	77.7778	2	18.1818	9	81.8182
rs11754555	ENPP3	6	6q23.2	132109930	0	no	64	41	7	36.6071	112	0.245536	A	G	0.015972	14.6341	-66.6667	A	80	5	83.3333	1	16.6667
rs11757459	C6orf89	6	6p21.2	36995454	0	no	92	19	1	16.9643	112	0.09375	G	A	0.000302	5.26316	-100	A	100	0	0	1	100
rs1175791	TRPM4	19	19q13.33	54384185	0	no	55	47	10	41.9643	112	0.299107	G	C	8.2e-05	8.51064	100	G	100	4	100	0	0
rs11761806	GPR37	7	7q31.33	123711825	0	no	87	24	1	21.4286	112	0.116071	C	A	0.21969	25	100	C	100	6	100	0	0
rs1176490	TXNL2	10	10q26.3	132310499	0	no	54	54	26	48.2143	112	0.473214	G	A	0.121517	14.8148	-75	A	85.7143	7	87.5	1	12.5
rs11765263	MGC42415	7	7q11.21	61820078	0	no	60	60	19	53.5714	112	0.4375	C	A	0.875931	8.33333	100	C	100	0	0	5	100
rs11765514	FLJ22374	7	7p14.3	30594170	0	no	55	43	14	38.3929	112	0.316964	C	A	1.43825	20.9302	-77.7778	A	87.5	1	11.1111	8	88.8889
rs11765693	YWHAG	7	7q11.23	75630024	0	no	56	51	5	45.5357	112	0.272321	A	G	2.48481	9.80392	60	G	75	1	20	4	80
rs11768707	URG4	7	7p13	43716957	0	no	85	20	7	17.8571	112	0.151786	A	C	10.5216	15	100	C	100	0	0	3	100
rs11769624	ZNHIT1	7	7q22.1	100454887	0	no	77	30	5	26.7857	112	0.178571	A	G	0.846881	10	-100	A	100	3	100	0	0
rs11770537	MGC42415	7	7q11.21	63017744	0	no	51	42	19	37.5	112	0.357143	A	G	3.76444	11.9048	60	G	75	1	20	4	80
rs11771234	AASS	7	7q31.32	121344726	1	no	83	27	2	24.1071	112	0.138393	C	A	0.013219	3.7037	100	C	100	1	100	0	0
rs11771702	ARPC1A	7	7q22.1	98548951	0	no	86	24	2	21.4286	112	0.125	C	G	0.046647	29.1667	-100	C	100	7	100	0	0
rs1177264	KIAA1841	2	2p15	61252101	0	no	56	56	24	50	112	0.464286	A	C	0.002945	12.5	100	C	100	0	0	7	100
rs1177266	KIAA1841	2	2p15	61249838	0	no	55	55	25	49.1071	112	0.46875	A	G	0.02197	5.45455	100	G	100	0	0	3	100
rs1177274	KIAA1841	2	2p15	61280183	0	no	54	54	24	48.2143	112	0.455357	C	A	0.08759	31.4815	-64.7059	A	78.5714	14	82.3529	3	17.6471
rs1177283	KIAA1841	2	2p15	61260455	0	no	58	58	25	51.7857	112	0.482143	G	A	0.153635	17.2414	-60	A	75	8	80	2	20
rs1177290	KIAA1841	2	2p15	61257784	0	no	57	57	23	50.8929	112	0.459821	G	A	0.067077	12.2807	-71.4286	A	83.3333	6	85.7143	1	14.2857
rs11773609	MGC14289	7	7q34	138072901	0	no	56	56	12	50.4505	111	0.36036	A	G	0.988453	10.7143	-66.6667	A	80	5	83.3333	1	16.6667
rs11773644	PLEKHA8	7	7p15.1	29904529	0	no	79	31	2	27.6786	112	0.15625	A	G	0.277045	3.22581	100	G	100	0	0	1	100
rs11775490	STC1	8	8p21.2	23853650	1	no	87	22	3	19.6429	112	0.125	A	G	1.16618	31.8182	-71.4286	A	83.3333	6	85.7143	1	14.2857
rs11778635	COL22A1	8	8q24.23	139799286	0	no	74	32	6	28.5714	112	0.196429	G	A	1.00973	18.75	66.6667	G	80	5	83.3333	1	16.6667
rs1178102	HDAC9	7	7p21.1	18511106	1	no	76	35	1	31.25	112	0.165179	G	A	1.9845	22.8571	75	G	85.7143	7	87.5	1	12.5
rs11781727	CEBPD	8	8q11.21	48484555	1	no	52	47	13	41.9643	112	0.325893	G	A	0.225855	4.25532	100	G	100	2	100	0	0
rs11781807	PTK2	8	8q24.3	142063575	0	no	56	56	22	50	112	0.446429	C	A	0.015104	26.7857	60	C	75	3	20	12	80
rs11790711	RPS6	9	9p22.1	19395999	1	no	76	33	3	29.4643	112	0.174107	G	C	0.067405	15.1515	60	G	75	4	80	1	20
rs11794393	NTRK2	9	9q21.33	84800971	1	no	92	19	1	16.9643	112	0.09375	C	G	0.000302	5.26316	100	G	100	0	0	1	100
rs1179441	MSI1	12	12q24.23	119257373	0	no	65	39	8	34.8214	112	0.245536	G	A	0.405082	20.5128	-75	A	85.7143	1	12.5	7	87.5
rs11796018	BRWD3	X	Xq21.1	79798768	0	no	58	42	12	37.5	112	0.294643	G	A	1.07156	11.9048	-60	A	75	1	20	4	80
rs11796257	POU3F4	X	Xq21.1	82793828	1	no	57	38	17	33.9286	112	0.321429	C	A	5.53086	18.4211	71.4286	C	83.3333	6	85.7143	1	14.2857
rs1180117	SMC5L1	9	9q21.11	70126994	0	no	73	33	6	29.4643	112	0.200893	A	G	0.758777	15.1515	-60	A	75	4	80	1	20
rs11803298	KIFAP3	1	1q24.2	166718387	0	no	82	27	3	24.1071	112	0.147321	C	G	0.183317	22.2222	66.6667	G	80	1	16.6667	5	83.3333
rs1180342	BMP8A	1	1p34.3	39661971	1	no	54	43	15	38.3929	112	0.325893	C	A	1.7835	16.2791	-71.4286	A	83.3333	1	14.2857	6	85.7143
rs1181183	FLJ10407	1	1p32.3	53964219	0	no	68	39	5	34.8214	112	0.21875	A	G	0.039482	30.7692	-66.6667	A	80	10	83.3333	2	16.6667
rs11813102	FBXO18	10	10p15.1	5997307	0	no	97	14	1	12.5	112	0.0714286	A	G	0.372781	7.14286	-100	A	100	1	100	0	0
rs1182378	UBE3C	7	7q36.3	156547798	0	no	51	51	19	45.5357	112	0.397321	G	A	0.270985	31.3725	87.5	G	93.3333	1	6.25	15	93.75
rs1182413	UBE3C	7	7q36.3	156558033	0	no	50	50	19	44.6429	112	0.392857	A	G	0.461208	18	-77.7778	A	87.5	8	88.8889	1	11.1111
rs11824587	DCDC1	11	11p13	31243048	0	no	61	46	5	41.0714	112	0.25	A	G	1.01587	23.913	-100	A	100	11	100	0	0
rs11827042	OR5AS1	11	11q11	55554260	0	no	89	22	1	19.6429	112	0.107143	A	G	0.079644	22.7273	60	G	75	1	20	4	80
rs11827779	OR5D13	11	11q11	55279059	0	no	89	22	1	19.6429	112	0.107143	A	T	0.079644	9.09091	-100	A	100	2	100	0	0
rs11828	LZIC	1	1p36.22	9921273	0	no	62	43	7	38.3929	112	0.254464	A	G	0.015783	23.2558	60	G	75	2	20	8	80
rs11831553	BTG1	12	12q21.33	90901347	1	no	93	18	1	16.0714	112	0.0892857	A	G	0.015502	5.55556	-100	A	100	1	100	0	0
rs11841302	CCNA1	13	13q13.3	35999321	1	no	70	35	7	31.25	112	0.21875	A	G	0.822857	25.7143	100	G	100	0	0	9	100
rs1184321	FLJ10803	7	7p13	43542676	0	no	53	53	14	47.3214	112	0.361607	A	G	0.069722	26.4151	-71.4286	A	83.3333	12	85.7143	2	14.2857
rs11845345	C14orf133	14	14q24.3	76993536	1	no	83	25	4	22.3214	112	0.147321	G	A	1.39327	36	-77.7778	A	87.5	1	11.1111	8	88.8889
rs11851053	C14orf175	14	14q32.33	104478253	0	no	56	56	22	50	112	0.446429	G	A	0.015104	21.4286	-66.6667	A	80	10	83.3333	2	16.6667
rs11851396	OR5AU1	14	14q11.2	20701168	0	no	69	38	5	33.9286	112	0.214286	G	A	0.006428	18.4211	71.4286	G	83.3333	6	85.7143	1	14.2857
rs1185244	HELB	12	12q14.3	65011427	0	no	58	58	26	51.7857	112	0.491071	A	G	0.145512	27.5862	-62.5	A	76.9231	13	81.25	3	18.75
rs11853540	ATP8B4	15	15q21.2	48058346	0	no	57	41	14	36.6071	112	0.308036	A	G	2.23556	14.6341	66.6667	G	80	1	16.6667	5	83.3333
rs11856848	INO80	15	15q15.1	39158253	0	no	55	55	21	49.5495	111	0.436937	G	A	0.005455	18.1818	-60	A	75	8	80	2	20
rs11857650	RYR3	15	15q14	31816114	1	no	51	51	28	45.5357	112	0.477679	T	A	0.856854	21.5686	63.6364	T	77.7778	2	18.1818	9	81.8182
rs11858435	FLJ32310	15	15q25.3	84615870	0	no	55	49	8	43.75	112	0.290179	G	A	0.430837	30.6122	60	G	75	12	80	3	20
rs11874461	CBLN2	18	18q22.3	67940447	0	no	81	27	4	24.1071	112	0.15625	A	C	0.822857	3.7037	-100	A	100	1	100	0	0
rs11878636	JMJD2B	19	19p13.3	5083543	0	no	76	30	6	26.7857	112	0.1875	A	G	1.63652	20	66.6667	G	80	1	16.6667	5	83.3333
rs11879966	LOC163223	19	19p12	22235692	0	no	56	56	24	50	112	0.464286	A	G	0.002945	17.8571	-60	A	75	8	80	2	20
rs11880193	ZNF613	19	19q13.41	57140481	0	no	94	17	1	15.1786	112	0.0848214	C	G	0.055878	29.4118	60	G	75	1	20	4	80
rs11880894	RYR1	19	19q13.2	43673379	0	no	75	33	4	29.4643	112	0.183036	G	A	0.024513	6.06061	100	G	100	2	100	0	0
rs11881315	DNM2	19	19p13.2	10770953	1	no	77	34	1	30.3571	112	0.160714	G	A	1.75828	17.6471	66.6667	G	80	5	83.3333	1	16.6667
rs11884776	ALMS1	2	2p13.1	73658578	0	no	70	32	10	28.5714	112	0.232143	G	A	4.41611	21.875	-71.4286	A	83.3333	1	14.2857	6	85.7143
rs11884817	MGAT5	2	2q21.2	134768589	0	no	91	20	1	17.8571	112	0.0982143	G	A	0.00735	5	-100	A	100	0	0	1	100
rs11886577	PSMD14	2	2q24.2	162076944	1	no	54	46	12	41.0714	112	0.3125	A	G	0.218371	8.69565	-100	A	100	4	100	0	0
rs11886806	SMARCAL1	2	2q35	217114781	0	no	72	37	3	33.0357	112	0.191964	G	C	0.471527	16.2162	66.6667	G	80	5	83.3333	1	16.6667
rs11886888	SMARCAL1	2	2q35	217114919	0	no	71	37	4	33.0357	112	0.200893	G	A	0.093713	13.5135	60	G	75	4	80	1	20
rs11887008	ZAK	2	2q31.1	173916595	1	no	76	32	4	28.5714	112	0.178571	G	A	0.076219	18.75	-66.6667	A	80	1	16.6667	5	83.3333
rs11887334	AOX1	2	2q33.1	201331459	0	no	55	50	7	44.6429	112	0.285714	G	A	0.984375	12	-66.6667	A	80	1	16.6667	5	83.3333
rs11888686	DYSF	2	2p13.2	71593823	0	no	99	12	1	10.7143	112	0.0625	A	G	0.822857	8.33333	-100	A	100	1	100	0	0
rs1188893	REPS1	6	6q24.1	139292212	0	no	49	49	14	43.75	112	0.34375	A	C	0.102847	16.3265	75	C	85.7143	1	12.5	7	87.5
rs1188897	REPS1	6	6q24.1	139307575	0	no	50	48	14	42.8571	112	0.339286	T	A	0.217786	35.4167	-100	A	100	0	0	17	100
rs11892361	SMARCAL1	2	2q35	217114461	0	no	79	30	3	26.7857	112	0.160714	A	T	0.005634	26.6667	75	T	85.7143	1	12.5	7	87.5
rs11893580	TTN	2	2q31.2	179434751	0	no	82	28	2	25	112	0.142857	A	G	0.048611	25	-71.4286	A	83.3333	6	85.7143	1	14.2857
rs11895210	ETAA16	2	2p14	67286162	0	no	55	55	18	49.1071	112	0.40625	C	A	0.036004	3.63636	100	C	100	0	0	2	100
rs1189553	ADK	10	10q22.2	76138857	0	no	59	46	7	41.0714	112	0.267857	A	G	0.249037	13.0435	66.6667	G	80	1	16.6667	5	83.3333
rs11896729	UNC50	2	2q11.2	98684163	0	no	74	31	7	27.6786	112	0.200893	A	G	2.13066	35.4839	-100	A	100	11	100	0	0
rs11897635	INHBB	2	2q14.2	120817066	1	no	101	9	2	8.03571	112	0.0580357	G	A	7.86747	22.2222	-100	A	100	0	0	2	100
rs11899171	ZAP70	2	2q11.2	97894726	0	no	57	52	3	46.4286	112	0.258929	A	G	4.93002	19.2308	-60	A	75	8	80	2	20
rs11901060	SLC35F5	2	2q14.1	114228546	0	no	40	40	36	35.7143	112	0.5	T	A	9.14286	17.5	-71.4286	T	83.3333	6	85.7143	1	14.2857
rs11901495	KIAA1641	2	2q11.2	97476218	0	no	91	20	1	17.8571	112	0.0982143	G	A	0.00735	30	100	G	100	6	100	0	0
rs1190234	CDC42BPB	14	14q32.32	102468459	0	no	80	30	2	26.7857	112	0.151786	G	A	0.181426	33.3333	-60	A	75	2	20	8	80
rs11902708	FLJ20701	2	2q36.3	229612617	0	no	83	27	2	24.1071	112	0.138393	C	G	0.013219	3.7037	-100	C	100	1	100	0	0
rs11903221	TMEM17	2	2p15	62642157	0	no	88	21	3	18.75	112	0.120536	A	G	1.4973	19.0476	-100	A	100	4	100	0	0
rs1190537	KIAA0329	14	14q32.32	101957569	0	no	58	41	13	36.6071	112	0.299107	G	A	1.80398	26.8293	81.8182	G	90	10	90.9091	1	9.09091
rs1190545	KIAA0329	14	14q32.32	101973932	0	no	60	45	7	40.1786	112	0.263393	C	G	0.140664	17.7778	100	G	100	0	0	8	100
rs11906879	ZNF335	20	20q13.12	44024731	1	no	63	63	21	56.25	112	0.46875	A	G	1.87571	33.3333	-61.9048	A	76.4706	17	80.9524	4	19.0476
rs1190982	ARID4A	14	14q23.1	57885592	1	no	56	43	13	38.3929	112	0.308036	G	A	1.10643	11.6279	-100	A	100	0	0	5	100
rs11909995	ATP5J	21	21q21.3	26019329	0	no	72	36	4	32.1429	112	0.196429	G	A	0.037025	5.55556	-100	A	100	0	0	2	100
rs11910142	RUNX1	21	21q22.12	35738222	0	no	83	27	2	24.1071	112	0.138393	A	G	0.013219	33.3333	-77.7778	A	87.5	8	88.8889	1	11.1111
rs11918974	VEPH1	3	3q25.32	158564026	0	no	71	37	4	33.0357	112	0.200893	A	G	0.093713	16.2162	-66.6667	A	80	5	83.3333	1	16.6667
rs11919221	IQCG	3	3q29	199142209	0	no	67	41	4	36.6071	112	0.21875	A	G	0.564917	21.9512	-100	A	100	9	100	0	0
rs1192	ZF	11	11q14.1	85052641	0	no	89	22	1	19.6429	112	0.107143	G	A	0.079644	18.1818	-100	A	100	0	0	4	100
rs11924053	CACNA2D3	3	3p14.3	54830046	0	no	98	13	1	11.6071	112	0.0669643	C	A	0.566699	15.3846	-100	A	100	0	0	2	100
rs11925620	BHLHB2	3	3p26.1	5001898	0	no	99	12	1	10.7143	112	0.0625	C	A	0.822857	25	-100	A	100	0	0	3	100
rs11925979	BDH	3	3q29	198744368	0	no	93	18	1	16.0714	112	0.0892857	G	A	0.015502	33.3333	-100	A	100	0	0	6	100
rs11926687	LOC152185	3	3q13.2	114645260	0	no	101	10	1	8.92857	112	0.0535714	A	G	1.5993	10	-100	A	100	1	100	0	0
rs11929565	SLITRK3	3	3q26.1	166499881	1	no	64	39	9	34.8214	112	0.254464	A	C	0.757807	12.8205	-60	A	75	4	80	1	20
rs11930532	LOC339967	4	4q13.2	68641049	0	no	81	27	4	24.1071	112	0.15625	A	G	0.822857	18.5185	-60	A	75	4	80	1	20
rs11930932	NDST4	4	4q26	116642106	0	no	52	52	20	46.4286	112	0.410714	A	G	0.186835	19.2308	60	G	75	2	20	8	80
rs1193240	CAMTA1	1	1p36.23	7460248	0	no	55	55	22	49.1071	112	0.441964	C	A	0.002212	9.09091	-60	A	75	4	80	1	20
rs11932825	DKFZp686L1814	4	4q21.22	84220999	0	no	55	55	20	49.1071	112	0.424107	G	A	0.003151	18.1818	60	G	75	2	20	8	80
rs11933929	CPEB2	4	4p15.33	14176795	0	no	51	51	21	45.5357	112	0.415179	G	A	0.434703	9.80392	60	G	75	1	20	4	80
rs11935411	LPHN3	4	4q13.1	62121422	1	no	53	53	29	47.3214	112	0.495536	G	C	0.320524	13.2075	-71.4286	C	83.3333	6	85.7143	1	14.2857
rs1193622	CHN1	2	2q31.1	175622691	0	no	48	48	24	42.8571	112	0.428571	G	C	1.75	25	-83.3333	C	90.9091	11	91.6667	1	8.33333
rs11938834	DCAMKL2	4	4q31.23	150691640	0	no	50	50	20	44.6429	112	0.401786	G	A	0.569535	14	-71.4286	A	83.3333	6	85.7143	1	14.2857
rs11939284	GLRA3	4	4q34.1	175978488	1	no	65	65	21	58.0357	112	0.477679	C	G	2.9769	18.4615	66.6667	G	80	2	16.6667	10	83.3333
rs11945319	ARHGAP24	4	4q21.23	87048774	0	no	86	21	5	18.75	112	0.138393	G	A	5.11824	9.52381	-100	A	100	0	0	2	100
rs11947521	ATP10D	4	4p12	47434904	0	no	49	45	18	40.1786	112	0.361607	A	G	1.88579	20	-77.7778	A	87.5	8	88.8889	1	11.1111
rs11949435	NSD1	5	5q35.3	176647538	0	no	72	36	4	32.1429	112	0.196429	C	G	0.037025	13.8889	-60	C	75	4	80	1	20
rs11951517	RAI14	5	5p13.2	34513461	0	no	51	51	16	45.5357	112	0.370536	A	G	0.063655	13.7255	-71.4286	A	83.3333	6	85.7143	1	14.2857
rs11953659	ALDH7A1	5	5q23.2	125893989	1	no	61	61	20	54.4643	112	0.450893	A	G	1.11766	18.0328	-63.6364	A	77.7778	9	81.8182	2	18.1818
rs11954652	DCTN4	5	5q33.1	150078076	1	no	104	6	2	5.35714	112	0.0446429	C	G	15.4959	16.6667	-100	C	100	1	100	0	0
rs11956856	ISL1	5	5q11.2	51043881	1	no	50	50	17	44.6429	112	0.375	A	G	0.253968	22	63.6364	G	77.7778	2	18.1818	9	81.8182
rs11958159	C5orf11	5	5q15	96465951	0	no	74	33	5	29.4643	112	0.191964	A	G	0.282669	15.1515	60	G	75	1	20	4	80
rs1196606	BRUNOL4	18	18q12.2	34231066	0	no	60	42	10	37.5	112	0.276786	C	A	0.449075	38.0952	-75	A	85.7143	2	12.5	14	87.5
rs1196852	DIP13B	12	12q23.3	104084712	0	no	65	35	12	31.25	112	0.263393	G	A	4.24389	34.2857	66.6667	G	80	10	83.3333	2	16.6667
rs1196941	BRUNOL4	18	18q12.2	34213837	0	no	52	49	11	43.75	112	0.316964	A	C	0.012119	42.8571	71.4286	C	83.3333	3	14.2857	18	85.7143
rs11971007	C1GALT1	7	7p22.1	6928127	0	no	83	27	2	24.1071	112	0.138393	A	G	0.013219	3.7037	-100	A	100	1	100	0	0
rs11972262	TSGA14	7	7q32.2	129641359	1	no	75	31	6	27.6786	112	0.191964	A	G	1.30151	9.67742	-100	A	100	3	100	0	0
rs11974633	KBTBD2	7	7p14.3	32610086	0	no	48	48	23	42.8571	112	0.419643	A	G	1.61632	8.33333	-100	A	100	4	100	0	0
rs11975282	MGC3036	7	7q36.1	149338134	0	no	93	16	3	14.2857	112	0.0982143	A	G	4.19437	18.75	-100	A	100	3	100	0	0
rs11976039	KIAA1950	7	7p22.3	2526966	0	no	55	44	13	39.2857	112	0.3125	G	A	0.822857	13.6364	66.6667	G	80	5	83.3333	1	16.6667
rs1197669	PLA2G4B	15	15q15.1	39925748	1	no	53	51	8	45.5357	112	0.299107	G	A	0.829022	25.4902	84.6154	G	91.6667	12	92.3077	1	7.69231
rs1197675	SPTBN5	15	15q15.1	39936888	0	no	53	53	9	47.3214	112	0.316964	G	C	0.966275	39.6226	61.9048	G	76.4706	4	19.0476	17	80.9524
rs1197691	SPTBN5	15	15q15.1	39962396	0	no	57	57	21	50.8929	112	0.441964	C	G	0.112957	29.8246	-76.4706	C	86.6667	15	88.2353	2	11.7647
rs11979680	CLDN3	7	7q11.23	72633225	0	no	62	43	7	38.3929	112	0.254464	G	A	0.015783	2.32558	100	G	100	1	100	0	0
rs11981085	SCRN1	7	7p15.1	29803763	1	no	76	34	2	30.3571	112	0.169643	A	C	0.673265	8.82353	100	C	100	0	0	3	100
rs11983997	BAZ1B	7	7q11.23	72383895	1	no	68	39	5	34.8214	112	0.21875	G	C	0.039482	15.3846	-66.6667	C	80	1	16.6667	5	83.3333
rs11984	PRKD1	14	14q12	29115729	1	no	46	44	22	39.2857	112	0.392857	A	G	3.48789	15.9091	-71.4286	A	83.3333	6	85.7143	1	14.2857
rs11986160	SNTG1	8	8q11.21	51233532	0	no	59	43	10	38.3929	112	0.28125	G	A	0.284267	16.2791	71.4286	G	83.3333	6	85.7143	1	14.2857
rs11988987	COH1	8	8q22.2	100236859	0	no	78	31	3	27.6786	112	0.165179	A	G	0.001462	32.2581	-80	A	88.8889	9	90	1	10
rs11989071	EBF2	8	8p21.2	25853544	0	no	82	28	2	25	112	0.142857	A	C	0.048611	25	71.4286	C	83.3333	1	14.2857	6	85.7143
rs11989254	PKIA	8	8q21.12	79414857	0	no	56	47	9	41.9643	112	0.290179	G	A	0.039058	23.4043	-63.6364	A	77.7778	2	18.1818	9	81.8182
rs11994590	KCNV1	8	8q23.2	111886247	1	no	64	43	5	38.3929	112	0.236607	G	A	0.441467	16.2791	71.4286	G	83.3333	6	85.7143	1	14.2857
rs11995185	FLJ30668	8	8q23.1	109869717	0	no	101	10	1	8.92857	112	0.0535714	A	G	1.5993	20	100	G	100	0	0	2	100
rs11995209	KCNV1	8	8q23.2	111777215	1	no	70	39	3	34.8214	112	0.200893	G	A	0.800537	20.5128	75	G	85.7143	7	87.5	1	12.5
rs11998951	SMC5L1	9	9q21.11	70148445	0	no	71	35	6	31.25	112	0.209821	A	G	0.371319	14.2857	-60	A	75	4	80	1	20
rs12003661	BARX1	9	9q22.31	93657887	1	no	58	46	8	41.0714	112	0.276786	C	G	0.07505	30.4348	71.4286	G	83.3333	2	14.2857	12	85.7143
rs12004168	PRRX2	9	9q34.11	129560293	0	no	87	24	1	21.4286	112	0.116071	G	C	0.21969	4.16667	100	G	100	1	100	0	0
rs12004926	LOC375759	9	9q34.11	129378153	0	no	64	42	6	37.5	112	0.241071	G	A	0.069088	21.4286	-77.7778	A	87.5	1	11.1111	8	88.8889
rs12008240	AMELX	X	Xp22.2	11159694	1	no	93	18	1	16.0714	112	0.0892857	A	G	0.015502	16.6667	-100	A	100	3	100	0	0
rs12011706	CXorf36	X	Xp11.3	44817230	0	no	60	43	9	38.3929	112	0.272321	G	A	0.109573	27.907	-66.6667	A	80	2	16.6667	10	83.3333
rs1201689	MAPKBP1	15	15q15.1	39893210	0	no	50	50	17	44.6429	112	0.375	G	C	0.253968	22	81.8182	G	90	1	9.09091	10	90.9091
rs12021176	GPC6	13	13q31.3	93248799	1	no	63	39	10	34.8214	112	0.263393	G	A	1.17944	15.3846	-66.6667	A	80	1	16.6667	5	83.3333
rs12022881	MGC4399	1	1p36.22	9532189	0	no	84	24	4	21.4286	112	0.142857	C	G	1.75	20.8333	-60	C	75	4	80	1	20
rs12025490	HHAT	1	1q32.2	207019684	1	no	55	55	15	49.1071	112	0.379464	C	A	0.204613	25.4545	-71.4286	A	83.3333	12	85.7143	2	14.2857
rs1202872	GPR50	X	Xq28	150018182	1	no	60	46	6	41.0714	112	0.258929	C	G	0.552127	21.7391	-60	C	75	8	80	2	20
rs12028758	FLJ20054	1	1q31.3	194254615	0	no	73	35	4	31.25	112	0.191964	G	A	0.006007	17.1429	66.6667	G	80	5	83.3333	1	16.6667
rs12030531	PALMD	1	1p21.2	99658425	0	no	96	15	1	13.3929	112	0.0758929	G	A	0.228651	20	-100	A	100	0	0	3	100
rs1203406	TMEM23	10	10q11.23	51868022	0	no	58	58	15	51.7857	112	0.392857	G	A	0.819926	13.7931	75	G	85.7143	1	12.5	7	87.5
rs12049174	ERO1LB	1	1q42.3	232822386	1	no	74	31	7	27.6786	112	0.200893	G	A	2.13066	19.3548	-66.6667	A	80	1	16.6667	5	83.3333
rs12050118	FLRT2	14	14q31.2	83189509	1	no	57	48	7	42.8571	112	0.276786	G	A	0.556508	14.5833	71.4286	G	83.3333	6	85.7143	1	14.2857
rs12053975	FLJ40427	3	3p14.3	57361188	0	no	68	38	6	33.9286	112	0.223214	C	G	0.052299	15.7895	-66.6667	C	80	5	83.3333	1	16.6667
rs1205433	BPI	20	20q11.23	36301605	0	no	52	50	10	44.6429	112	0.3125	G	A	0.170012	10	60	G	75	4	80	1	20
rs1205592	FRAP1	1	1p36.22	11239929	1	no	57	49	6	43.75	112	0.272321	A	G	1.20888	20.4082	-60	A	75	8	80	2	20
rs12073170	TARBP1	1	1q42.2	230848536	0	no	93	17	2	15.1786	112	0.09375	A	G	1.27588	41.1765	-71.4286	A	83.3333	6	85.7143	1	14.2857
rs1207433	ALS2CR19	2	2q33.3	205986939	0	no	88	22	2	19.6429	112	0.116071	A	C	0.204544	4.54545	100	C	100	0	0	1	100
rs12074893	RLF	1	1p34.2	40297212	0	no	49	49	16	43.75	112	0.361607	G	A	0.307577	24.4898	66.6667	G	80	2	16.6667	10	83.3333
rs1207728	DLX5	7	7q21.3	96282672	1	no	75	34	3	30.3571	112	0.178571	C	G	0.135501	29.4118	-60	C	75	8	80	2	20
rs12078414	CLSTN1	1	1p36.22	9819556	0	no	94	17	1	15.1786	112	0.0848214	G	A	0.055878	35.2941	-66.6667	A	80	1	16.6667	5	83.3333
rs12078932	KIAA0663	1	1q32.1	200549277	0	no	82	27	3	24.1071	112	0.147321	G	C	0.183317	29.6296	75	G	85.7143	7	87.5	1	12.5
rs12087088	CHD5	1	1p36.31	6161269	1	no	98	13	1	11.6071	112	0.0669643	A	G	0.566699	7.69231	100	G	100	0	0	1	100
rs120908	PRKCB1	16	16p12.1	23871593	1	no	56	49	7	43.75	112	0.28125	C	A	0.755397	32.6531	75	C	85.7143	14	87.5	2	12.5
rs12092509	C4BPA	1	1q32.2	203708413	0	no	108	3	1	2.67857	112	0.0223214	A	G	16.7136	33.3333	-100	A	100	1	100	0	0
rs12093	SNAPC3	9	9p22.3	15451506	1	no	90	21	1	18.75	112	0.102679	G	A	0.034383	33.3333	71.4286	G	83.3333	6	85.7143	1	14.2857
rs1209749	FLJ46321	9	9q21.32	82032415	0	no	63	43	6	38.3929	112	0.245536	C	A	0.147224	25.5814	63.6364	C	77.7778	9	81.8182	2	18.1818
rs12098747	HSPA14	10	10p13	14932416	1	no	57	45	10	40.1786	112	0.290179	A	G	0.068183	4.44444	100	G	100	0	0	2	100
rs12099908	CHD4	12	12p13.31	6583897	0	no	77	31	4	27.6786	112	0.174107	C	A	0.15801	16.129	100	C	100	5	100	0	0
rs12100842	KIAA0423	14	14q21.2	44605735	0	no	102	9	1	8.03571	112	0.0491071	G	A	2.18157	22.2222	100	G	100	2	100	0	0
rs1210224	C20orf44	20	20q11.22	33444274	0	no	55	43	14	38.3929	112	0.316964	G	A	1.43825	25.5814	63.6364	G	77.7778	9	81.8182	2	18.1818
rs12105745	ACVR2	2	2q23.1	148507394	0	no	55	55	26	49.1071	112	0.477679	G	A	0.0283	3.63636	-100	A	100	2	100	0	0
rs12107701	HTR1F	3	3p11.2	87866666	0	no	66	32	14	28.5714	112	0.267857	A	G	8.25849	28.125	-77.7778	A	87.5	8	88.8889	1	11.1111
rs12108204	HS3ST1	4	4p15.33	11361435	0	no	90	21	1	18.75	112	0.102679	A	G	0.034383	4.7619	-100	A	100	1	100	0	0
rs12116508	FAM31B	1	1q31.3	194312109	0	no	73	35	4	31.25	112	0.191964	A	G	0.006007	45.7143	-75	A	85.7143	14	87.5	2	12.5
rs12117043	SLC2A5	1	1p36.22	9066786	0	no	57	36	19	32.1429	112	0.330357	G	A	8.37868	38.8889	71.4286	G	83.3333	12	85.7143	2	14.2857
rs12117045	FAM31B	1	1q31.3	194370373	0	no	67	40	5	35.7143	112	0.223214	G	A	0.100029	25	80	G	88.8889	9	90	1	10
rs1211710	ANKRD30A	10	10p11.21	37473265	0	no	50	50	17	44.6429	112	0.375	C	A	0.253968	4	100	C	100	0	0	2	100
rs12118723	PRKACB	1	1p31.1	84325728	0	no	45	45	24	40.1786	112	0.415179	G	A	3.33724	22.2222	-60	A	75	8	80	2	20
rs12123389	FIBL-6	1	1q31.1	182873730	0	no	57	57	11	50.8929	112	0.352679	A	G	1.47149	29.8246	64.7059	G	78.5714	3	17.6471	14	82.3529
rs121235	MGC16824	16	16p12.3	19488200	0	no	53	48	11	42.8571	112	0.3125	A	G	0.000756	22.9167	81.8182	G	90	1	9.09091	10	90.9091
rs12123693	KIFAP3	1	1q24.2	166716982	0	no	82	27	3	24.1071	112	0.147321	G	A	0.183317	33.3333	-77.7778	A	87.5	1	11.1111	8	88.8889
rs12124163	ARHGEF16	1	1p36.32	3416194	1	no	87	22	3	19.6429	112	0.125	A	C	1.16618	31.8182	-100	A	100	7	100	0	0
rs12124341	MAN1A2	1	1p12	117782403	0	no	83	27	2	24.1071	112	0.138393	A	G	0.013219	18.5185	60	G	75	1	20	4	80
rs12127355	ABCD3	1	1p21.3	94677982	0	no	59	59	22	52.6786	112	0.459821	G	A	0.408849	22.0339	69.2308	G	81.8182	2	15.3846	11	84.6154
rs1212936	GPR133	12	12q24.33	130023826	0	no	51	46	15	41.0714	112	0.339286	A	G	0.788881	15.2174	71.4286	G	83.3333	1	14.2857	6	85.7143
rs12129653	SLC1A7	1	1p32.3	53270387	0	no	100	10	2	8.92857	112	0.0625	A	G	6.34921	30	-100	A	100	3	100	0	0
rs12131978	SIL	1	1p33	47482283	0	no	63	37	12	33.0357	112	0.272321	G	A	3.10298	18.9189	-71.4286	A	83.3333	1	14.2857	6	85.7143
rs12134420	BCL10	1	1p22.3	85450329	0	no	71	40	1	35.7143	112	0.1875	G	A	3.31962	15	-66.6667	A	80	1	16.6667	5	83.3333
rs12139143	EIF2B3	1	1p34.1	45019121	0	no	67	42	3	37.5	112	0.214286	C	A	1.44628	9.52381	100	C	100	4	100	0	0
rs12139758	CDC42BPA	1	1q42.13	223567254	1	no	50	50	17	44.6429	112	0.375	G	A	0.253968	14	71.4286	G	83.3333	1	14.2857	6	85.7143
rs1214103	CNTNAP5	2	2q14.3	124404746	1	no	52	52	24	46.4286	112	0.446429	C	A	0.411918	11.5385	-100	A	100	6	100	0	0
rs12141060	SIL	1	1p33	47478667	0	no	50	50	30	44.6429	112	0.491071	A	G	1.27889	10	60	G	75	1	20	4	80
rs12144159	PLA2G4A	1	1q31.1	183665844	1	no	58	52	2	46.4286	112	0.25	A	G	6.34921	17.3077	-77.7778	A	87.5	8	88.8889	1	11.1111
rs12145677	MG29	1	1p13.3	109735652	0	no	50	50	13	44.6429	112	0.339286	G	A	0.00204	22	63.6364	G	77.7778	2	18.1818	9	81.8182
rs12147949	C14orf11	14	14q13.1	34068456	0	no	52	52	19	46.4286	112	0.401786	A	G	0.130713	9.61538	-100	A	100	5	100	0	0
rs1214899	TRHDE	12	12q21.1	71220272	1	no	64	41	7	36.6071	112	0.245536	G	A	0.015972	26.8293	-63.6364	A	77.7778	2	18.1818	9	81.8182
rs12150890	SLC7A9	19	19q13.11	38046909	0	no	89	20	3	17.8571	112	0.116071	A	G	1.88579	15	-100	A	100	3	100	0	0
rs12153109	LARS	5	5q32	145495539	1	no	50	44	18	39.2857	112	0.357143	G	A	2.33679	9.09091	-100	A	100	0	0	4	100
rs12155383	SND1	7	7q32.1	127399956	0	no	69	33	10	29.4643	112	0.236607	G	A	3.80739	15.1515	-60	A	75	1	20	4	80
rs12162367	TXNDC9	2	2q11.2	99393520	0	no	82	29	1	25.8929	112	0.138393	G	C	0.823407	34.4828	60	G	75	8	80	2	20
rs12164885	GARNL1	14	14q13.2	35108794	0	no	89	21	2	18.75	112	0.111607	G	A	0.332331	23.8095	-60	A	75	1	20	4	80
rs1217192	MAGI-3	1	1p13.2	113874236	0	no	65	34	13	30.3571	112	0.267857	A	G	5.72133	17.6471	-100	A	100	6	100	0	0
rs1217201	MAGI-3	1	1p13.2	113835815	0	no	66	40	6	35.7143	112	0.232143	A	G	0.000358	20	-75	A	85.7143	7	87.5	1	12.5
rs1217226	MAGI-3	1	1p13.2	113851964	0	no	66	41	5	36.6071	112	0.227679	A	G	0.187499	19.5122	-75	A	85.7143	7	87.5	1	12.5
rs1217231	MAGI-3	1	1p13.2	113848965	0	no	50	50	30	44.6429	112	0.491071	G	C	1.27889	20	-80	C	88.8889	9	90	1	10
rs1217236	MAGI-3	1	1p13.2	113844754	0	no	66	40	6	35.7143	112	0.232143	A	G	0.000358	25	-60	A	75	8	80	2	20
rs1217406	PTPN22	1	1p13.2	114105195	0	no	61	61	18	54.4643	112	0.433036	C	A	1.33509	24.5902	60	C	75	3	20	12	80
rs1217413	PTPN22	1	1p13.2	114069792	0	no	68	37	7	33.0357	112	0.227679	A	G	0.411806	18.9189	-100	A	100	7	100	0	0
rs12177	RPH3A	12	12q24.13	111798145	0	no	57	57	20	50.8929	112	0.433036	A	G	0.148785	31.5789	77.7778	G	87.5	2	11.1111	16	88.8889
rs1218162	ATP8B1	18	18q21.31	53499476	0	no	55	48	9	42.8571	112	0.294643	G	A	0.10812	4.16667	-100	A	100	0	0	2	100
rs1218335	FRMD4A	10	10p13	14346084	0	no	74	36	2	32.1429	112	0.178571	A	G	1.02473	13.8889	60	G	75	1	20	4	80
rs12187355	MRPL22	5	5q33.2	154513213	0	no	67	36	9	32.1429	112	0.241071	A	T	1.65524	41.6667	73.3333	T	84.6154	2	13.3333	13	86.6667
rs12189428	FBXL17	5	5q21.3	107224897	0	no	85	24	3	21.4286	112	0.133929	A	G	0.651835	8.33333	-100	A	100	2	100	0	0
rs12189512	MAN2A1	5	5q21.3	109078012	1	no	68	39	5	34.8214	112	0.21875	A	G	0.039482	20.5128	-100	A	100	8	100	0	0
rs12190139	RSHL2	6	6q25.3	159384512	0	no	88	23	1	20.5357	112	0.111607	G	A	0.141768	13.0435	100	G	100	3	100	0	0
rs12190980	LAMA4	6	6q21	112544335	1	no	68	36	8	32.1429	112	0.232143	G	C	1.08423	19.4444	-100	C	100	0	0	7	100
rs12191285	MDGA1	6	6p21.2	37711494	1	no	54	54	20	48.2143	112	0.419643	A	G	0.011532	14.8148	75	G	85.7143	1	12.5	7	87.5
rs12194847	TRAM2	6	6p12.2	52489144	0	no	58	42	12	37.5	112	0.294643	A	G	1.07156	21.4286	77.7778	G	87.5	1	11.1111	8	88.8889
rs1220087	TUSC1	9	9p21.2	25778721	0	no	49	49	29	43.75	112	0.477679	A	G	1.70142	20.4082	60	G	75	2	20	8	80
rs1220121	ACVR1C	2	2q24.1	158362063	1	no	62	43	7	38.3929	112	0.254464	C	A	0.015783	16.2791	71.4286	C	83.3333	6	85.7143	1	14.2857
rs12205727	MUT	6	6p12.3	49033977	0	no	51	51	26	45.5357	112	0.459821	C	A	0.778402	5.88235	-100	A	100	3	100	0	0
rs1220725	SULT1E1	4	4q13.3	70887126	0	no	92	19	1	16.9643	112	0.09375	A	C	0.000302	10.5263	100	C	100	0	0	2	100
rs1220860	CSN1S1	4	4q13.3	70984140	0	no	55	55	25	49.1071	112	0.46875	T	A	0.02197	10.9091	-66.6667	A	80	5	83.3333	1	16.6667
rs12211539	NEDD9	6	6p24.2	11292787	0	no	80	29	3	25.8929	112	0.15625	G	A	0.036245	20.6897	66.6667	G	80	5	83.3333	1	16.6667
rs1221519	FIGN	2	2q24.3	164018986	0	no	83	27	2	24.1071	112	0.138393	T	A	0.013219	25.9259	100	T	100	7	100	0	0
rs12218683	XPNPEP1	10	10q25.1	111253195	0	no	52	52	28	46.4286	112	0.482143	G	A	0.552611	19.2308	60	G	75	2	20	8	80
rs12220035	CUZD1	10	10q26.13	124546189	1	no	69	38	5	33.9286	112	0.214286	A	C	0.006428	18.4211	-71.4286	A	83.3333	6	85.7143	1	14.2857
[truncated: 11,206 more rows]
