# Supplementary material for: Allele-specific disparity in breast cancer
Source: BMC Med Genomics. 2011 Dec 21;4:85. doi: 10.1186/1755-8794-4-85 (PMC3337547; doi:10.1186/1755-8794-4-85)
Supplement: Additional file 4 — Table S2 - Significant loci related to the clinical features with highest level of allelic disparity. Allelic disparity of individual loci in relation to clinical parameters such as tumour size, ER, PR, TP53 mutation, HER2 status, Basal-Lum A subtypes, grade, and lymph node status was analyzed. [file 1755-8794-4-85-S4.XLS]

## Sheet: AllClinicalInfo
Additional file 4, Table S2. Significant loci related to the clinical features with highest level of allelic disparity
Bold SNPs are overlaped
SNPs Info.			Clinical Information
SNPs	gene	Cytogenetic Band
Tumor Stage			Status	T1	T2	≥ T3	pval-Cochran Armitage
rs10012412	STK32B	4p16.2	Disparity	0	0	1	0.0258429
			No Disparity	48	51	8
rs1041242	MYCBP2	13q22.3	Disparity	10	3	1	0.0349358
rs1041242	MYCBP2	13q22.3	No Disparity	38	48	8	0.0349357560410919
rs1051820	SLC43A2	17p13.3	Disparity	4	7	3	0.026165
rs1051820	SLC43A2	17p13.3	No Disparity	44	44	6	0.0261649703681763
rs1176739	HTR3B	11q23.2	Disparity	0	3	2	0.00283206
rs1176739	HTR3B	11q23.2	No Disparity	48	48	7	0.00283206441406917
rs11942806	NDST4	4q26	Disparity	11	6	0	0.0154832
rs11942806	NDST4	4q26	No Disparity	37	45	9	0.0154831626632036
rs12415162	CUBN	10p13	Disparity	0	3	1	0.0383372
			No Disparity	48	48	8
rs1562322	LOC51255	2p11.2	Disparity	0	0	1	0.0258429
rs1562322	LOC51255	2p11.2	No Disparity	48	51	8	0.0258429236170171
rs193568	ST7	7q31.2	Disparity	0	1	1	0.0437519
rs193568	ST7	7q31.2	No Disparity	48	50	8	0.0437519157265007
rs193569	ST7	7q31.2	Disparity	0	1	1	0.0437519
rs193569	ST7	7q31.2	No Disparity	48	50	8	0.0437519157265007
rs2044727	HNT	11q25	Disparity	6	14	3	0.00801669
rs2044727	HNT	11q25	No Disparity	42	37	6	0.0080166882257335
rs2363568	SPAG6	10p12.2	Disparity	0	0	1	0.0258429
rs2363568	SPAG6	10p12.2	No Disparity	48	51	8	0.0258429236170171
rs38883	ST7	7q31.2	Disparity	0	1	1	0.0437519
rs38883	ST7	7q31.2	No Disparity	48	50	8	0.0437519157265007
rs8025780	FLJ33008	15q26.3	Disparity	0	0	1	0.0258429
rs8025780	FLJ33008	15q26.3	No Disparity	48	51	8	0.0258429236170171
rs910924	GEMIN4	17p13.3	Disparity	7	14	4	0.00192581
rs910924	GEMIN4	17p13.3	No Disparity	41	37	5	0.00192581390838282
ER			Status	ER = neg	ER = pos		pval-ER
rs1558264	FLJ45831	17p12	Disparity	15	11		0.0346593
rs1558264	FLJ45831	17p12	No Disparity	27	57		0.0346593459018088
rs3824271	CSMD1	8p23.2	Disparity	11	6		0.0295062
rs3824271	CSMD1	8p23.2	No Disparity	31	62		0.0295062071484963
rs524536	FLJ31882	17q25.1	Disparity	14	9		0.0227868
rs524536	FLJ31882	17q25.1	No Disparity	28	59		0.0227868443095813
rs738810	GGTLA1	22q11.23	Disparity	8	3		0.0200973
rs738810	GGTLA1	22q11.23	No Disparity	34	65		0.0200973302343020
PR			Status	PR = neg	PR = pos		pval-PR
rs11641548	BANP	16q24.2	Disparity	9	18		0.0401662
rs11641548	BANP	16q24.2	No Disparity	48	34		0.0401662372003159
rs11942806	NDST4	4q26	Disparity	13	4		0.0360229
rs11942806	NDST4	4q26	No Disparity	44	48		0.0360228732571954
rs2044578	KLF15	3q21.2	Disparity	0	4		0.0486631
rs2044578	KLF15	3q21.2	No Disparity	57	48		0.0486630928570363
rs3824271	CSMD1	8p23.2	Disparity	13	4		0.0360229
rs3824271	CSMD1	8p23.2	No Disparity	44	48		0.0360228732571954
rs4076107	BCOR	Xp11.4	Disparity	9	1		0.0172755
rs4076107	BCOR	Xp11.4	No Disparity	48	51		0.0172754767187078
rs524536	FLJ31882	17q25.1	Disparity	17	6		0.035552
rs524536	FLJ31882	17q25.1	No Disparity	40	46		0.035552040331796
rs734553	SLC2A9	4p16.1	Disparity	13	3		0.0146145
rs734553	SLC2A9	4p16.1	No Disparity	44	49		0.0146145014038297
rs783409	RTN4IP1	6q21	Disparity	9	1		0.0172755
rs783409	RTN4IP1	6q21	No Disparity	48	51		0.0172754767187078
TP53			Status	TP53 = wildtype	TP53 = mutate		pval_TP53
rs1159148	RTN4IP1	6q21	Disparity	11	12		0.0295332
rs1159148	RTN4IP1	6q21	No Disparity	66	23		0.0295331823250903
rs1558264	FLJ45831	17p12	Disparity	11	15		0.00208279
rs1558264	FLJ45831	17p12	No Disparity	66	20		0.00208279345547448
rs2457376	ZW10	11q23.2	Disparity	1	4		0.0324728
rs2457376	ZW10	11q23.2	No Disparity	76	31		0.0324728398122894
rs3744353	CACNB1	17q12	Disparity	1	4		0.0324728
rs3744353	CACNB1	17q12	No Disparity	76	31		0.0324728398122894
rs3744503	FAM20A	17q24.2	Disparity	9	13		0.00389832
rs3744503	FAM20A	17q24.2	No Disparity	68	22		0.00389832414714825
rs4076107	BCOR	Xp11.4	Disparity	2	8		0.00131615
rs4076107	BCOR	Xp11.4	No Disparity	75	27		0.00131614940167206
rs4262716	NGL-1	11p12	Disparity	2	5		0.0298549
rs4262716	NGL-1	11p12	No Disparity	75	30		0.0298549282531849
rs524536	FLJ31882	17q25.1	Disparity	10	14		0.00287373
rs524536	FLJ31882	17q25.1	No Disparity	67	21		0.00287373410858255
rs6058896	DNMT3B	20q11.21	Disparity	1	5		0.0111268
rs6058896	DNMT3B	20q11.21	No Disparity	76	30		0.0111267917149766
rs734553	SLC2A9	4p16.1	Disparity	6	10		0.0087521
rs734553	SLC2A9	4p16.1	No Disparity	71	25		0.00875209859892434
rs738810	GGTLA1	22q11.23	Disparity	3	8		0.00370211
rs738810	GGTLA1	22q11.23	No Disparity	74	27		0.00370210889562297
rs748245	FLJ43339	15q15.1	Disparity	2	6		0.0111268
rs748245	FLJ43339	15q15.1	No Disparity	75	29		0.0111267917149766
rs898614	IGSF4	11q23.3	Disparity	17	16		0.0203561
rs898614	IGSF4	11q23.3	No Disparity	60	19		0.0203561227279815
rs9915880	PIK3R5	17p13.1	Disparity	12	14		0.0094504
rs9915880	PIK3R5	17p13.1	No Disparity	65	21		0.0094504030708142
HER2			Status	HER2 =neg	HER2 = pos		pval_HER2
rs1373044	AGA	4q34.3	Disparity	0	2		0.036886
rs1373044	AGA	4q34.3	No Disparity	82	18		0.036886041545331
rs1569116	PPP1R9B	17q21.33	Disparity	8	6		0.0458746
rs1569116	PPP1R9B	17q21.33	No Disparity	74	14		0.0458746203536792
rs2294969	KIAA1043	22q12.1	Disparity	0	2		0.036886
rs2294969	KIAA1043	22q12.1	No Disparity	82	18		0.036886041545331
rs541507	HNT	11q25	Disparity	22	1		0.0388892
rs541507	HNT	11q25	No Disparity	60	19		0.0388892425914025
Basal-LumA			Status	Basal	Lum A		pval_Basal-LumA
rs10956118	MGC21654	8q24.13	Disparity	0	12		0.0280477
rs10956118	MGC21654	8q24.13	No Disparity	15	34		0.0280476512010881
rs1324780	EDNRB	13q22.3	Disparity	8	9		0.0277021
rs1324780	EDNRB	13q22.3	No Disparity	7	37		0.0277021125035309
rs1558264	FLJ45831	17p12	Disparity	7	5		0.00793874
rs1558264	FLJ45831	17p12	No Disparity	8	41		0.00793873683220818
rs1805446	DERL2	17p13.2	Disparity	3	1		0.0427226
rs1805446	DERL2	17p13.2	No Disparity	12	45		0.0427225953569478
rs4654017	NVL	1q42.12	Disparity	3	1		0.0427226
rs4654017	NVL	1q42.12	No Disparity	12	45		0.0427225953569478
rs524536	FLJ31882	17q25.1	Disparity	6	3		0.00478251
rs524536	FLJ31882	17q25.1	No Disparity	9	43		0.00478250899777796
rs738810	GGTLA1	22q11.23	Disparity	5	2		0.00766673
rs738810	GGTLA1	22q11.23	No Disparity	10	44		0.00766672936473078
rs748245	FLJ43339	15q15.1	Disparity	5	0		0.000504778
rs748245	FLJ43339	15q15.1	No Disparity	10	46		0.000504778248041273
rs9928854	LOC81691	16p12.3	Disparity	4	2		0.0280217
rs9928854	LOC81691	16p12.3	No Disparity	11	44		0.0280217483279536
Grade			Status	GradeI	GradeII	GradeIII	pval_Cochran_Grade
rs10513898	TXNL1	18q21.2	Disparity	0	1	4	0.0458672
rs10513898	TXNL1	18q21.2	No Disparity	14	53	37	0.0458672478793291
rs10885804	GHITM	10q23.1	Disparity	3	3	1	0.0157897
rs10885804	GHITM	10q23.1	No Disparity	11	51	40	0.0157896910718239
rs11641548	BANP	16q24.2	Disparity	4	16	6	0.039985
rs11641548	BANP	16q24.2	No Disparity	10	38	35	0.0399849974849942
rs1539810	EPB41L3	18p11.31	Disparity	0	5	7	0.0379726
rs1539810	EPB41L3	18p11.31	No Disparity	14	49	34	0.0379726362117565
rs1558264	FLJ45831	17p12	Disparity	1	9	14	0.00106206
rs1558264	FLJ45831	17p12	No Disparity	13	45	27	0.00106205508525659
rs2457376	ZW10	11q23.2	Disparity	0	1	4	0.0458672
rs2457376	ZW10	11q23.2	No Disparity	14	53	37	0.0458672478793291
rs3744503	FAM20A	17q24.2	Disparity	0	10	12	0.00297741
rs3744503	FAM20A	17q24.2	No Disparity	14	44	29	0.00297740507432662
rs3824271	CSMD1	8p23.2	Disparity	0	6	11	0.0012465
rs3824271	CSMD1	8p23.2	No Disparity	14	48	30	0.00124649741045837
rs4262716	NGL-1	11p12	Disparity	0	2	5	0.0401563
rs4262716	NGL-1	11p12	No Disparity	14	52	36	0.0401563452435781
rs524536	FLJ31882	17q25.1	Disparity	1	9	13	0.00357909
rs524536	FLJ31882	17q25.1	No Disparity	13	45	28	0.00357909070357287
rs734553	SLC2A9	4p16.1	Disparity	1	5	9	0.0344665
rs734553	SLC2A9	4p16.1	No Disparity	13	49	32	0.0344665293728766
rs748245	FLJ43339	15q15.1	Disparity	0	2	6	0.016236
rs748245	FLJ43339	15q15.1	No Disparity	14	52	35	0.0162359563034698
rs7833251	TRPS1	8q23.3	Disparity	1	12	12	0.0288089
rs7833251	TRPS1	8q23.3	No Disparity	13	42	29	0.0288089350344779
rs898614	IGSF4	11q23.3	Disparity	2	14	15	0.0107501
rs898614	IGSF4	11q23.3	No Disparity	12	40	26	0.0107501216538046
rs910924	GEMIN4	17p13.3	Disparity	2	8	14	0.00422432
rs910924	GEMIN4	17p13.3	No Disparity	12	46	27	0.00422432002525123
N-Status			Status	LymphNode=neg	LymphNode=pos		pval_Nstatus
rs1569116	PPP1R9B	17q21.33	Disparity	2	12		0.0387526
rs1569116	PPP1R9B	17q21.33	No Disparity	42	48		0.0387526382496681
rs2044727	HNT	11q25	Disparity	5	18		0.0430419
rs2044727	HNT	11q25	No Disparity	39	42		0.0430419034917208
rs469984	KREMEN1	22q12.1	Disparity	1	9		0.0415529
rs469984	KREMEN1	22q12.1	No Disparity	43	51		0.0415528795368365
rs578935	CXCR4	2q21.3	Disparity	1	10		0.0227371
rs578935	CXCR4	2q21.3	No Disparity	43	50		0.0227370880408984
